# Supplementary material for: Comprehensive in silico survey of the Mycolicibacterium mobilome reveals an as yet underexplored diversity
Source: Microb Genom. 2021 Feb 23;7(3):mgen000533. doi: 10.1099/mgen.0.000533 (PMC8190616; doi:10.1099/mgen.0.000533)
Supplement: Supplementary material 1 [file mgen-7-0533-s001.xlsx]

## Sheet: Table S1
Table S1. List of genomes analyzed
Organism	Accession	GI
Mycolicibacterium acapulense strain CSURP1424	FLMU00000000.1	1035427604
Mycolicibacterium acapulense strain GA-1331	LQIO00000000.1	972063777
Mycolicibacterium acapulense strain GA-1379	LQIP00000000.1	972068812
Mycolicibacterium acapulense strain GA-1683	LQIQ00000000.1	972076537
Mycolicibacterium agri strain CCUG37673	PDCP00000000.1	1258075359
Mycolicibacterium aichiense strain NCTC10820	UGQK00000000.1	1440536935
Mycolicibacterium aromaticivorans JS19b1 = JCM 16368	BBHC00000000.1	933552867
Mycolicibacterium aubagnense strain DSM 45150	POTN00000000.1	1660252499
Mycolicibacterium aurum isolate liquid	NZ_LT549889.1	1198918361
Mycolicibacterium aurum strain NCTC 10437	CVQQ00000000.1	857647302
Mycolicibacterium aurum strain NCTC10437	NZ_LR134356.1	1545139828
Mycolicibacterium austroafricanum strain DSM 44191	CCAW000000000.1	595763120
Mycolicibacterium austroafricanum strain ITM-2016-00315	PUTU00000000.1	1353519673
Mycolicibacterium bacteremicum strain DSM 45578	MVHJ00000000.1	1177024852
Mycolicibacterium boenickei strain CCUG47580	PDCO00000000.1	1258095220
Mycolicibacterium boenickei strain CIP107829	FUWC00000000.1	1148487583
Mycolicibacterium brisbanense strain JCM15654	BCSX00000000.1	990930254
Mycolicibacterium brumae DSM 44177	ATDQ00000000.1	1554455418
Mycolicibacterium brumae isolate MBR1	FJNX00000000.1	1003088952
Mycolicibacterium brumae strain CIP1034565	PDCN00000000.2	1273439386
Mycolicibacterium canariasense strain CCUG 47953	LQOL00000000.1	1182998301
Mycolicibacterium canariasense strain JCM15298	BCSY00000000.1	990902009
Mycolicibacterium celeriflavum strain 852002-51296_SCH5728562-a	LZIQ00000000.1	1038046719
Mycolicibacterium celeriflavum strain DSM 46765	MVHN00000000.1	1177070979
Mycolicibacterium chitae strain NCTC10485	NZ_LR134355.1	1545160807
Mycolicibacterium chlorophenolicum JCM 7439 = NBRC 15527 strain JCM 7439	BBGB00000000.1	937222117
Mycolicibacterium chlorophenolicum strain DSM 43826	JYNL00000000.1	859106041
Mycolicibacterium chubuense NBB4	NC_018027.1	392413905
Mycolicibacterium chubuense strain DSM 44219	JYNX00000000.1	859107000
Mycolicibacterium chubuense strain DSM 44219	MVHO00000000.1	1177076198
Mycolicibacterium chubuense strain NCTC10819	UATB00000000.1	1415831434
Mycolicibacterium conceptionense strain 1165613.5	LZLN00000000.1	1038459212
Mycolicibacterium conceptionense strain ACS1953	LZHX00000000.1	1037948708
Mycolicibacterium conceptionense strain ACS2738	LZSK00000000.1	1037521632
Mycolicibacterium conceptionense strain ACS2995	LZIA00000000.1	1037967179
Mycolicibacterium conceptionense strain ACS2998	LZKA00000000.1	1038235172
Mycolicibacterium conceptionense strain ACS4694	LZHU00000000.1	1037927252
Mycolicibacterium conceptionense strain CCUG 50187	LQOP00000000.1	1183011271
Mycolicibacterium conceptionense strain D16	CTEF00000000.1	808671794
Mycolicibacterium conceptionense strain GA-1041	MBGE00000000.1	1132894579
Mycolicibacterium conceptionense strain IS-1222	MBGF00000000.1	1132891428
Mycolicibacterium conceptionense strain IS-2586	MBGG00000000.1	1132905672
Mycolicibacterium conceptionense strain JR2009	AGSZ00000000.1	355528445
Mycolicibacterium conceptionense strain MLE	LFOD00000000.1	884993176
Mycolicibacterium confluentis strain DSM 44017	LQOQ00000000.1	1183014020
Mycolicibacterium cosmeticum strain DSM 44829	POTP00000000.1	1660264004
Mycolicibacterium crocinum JCM 16369	BBHD00000000.1	933541447
Mycolicibacterium diernhoferi strain Bard	MPNS00000000.1	1113711783
Mycolicibacterium diernhoferi strain BM1	MIJD00000000.1	1154738868
Mycolicibacterium diernhoferi strain IP141170001	PDCR00000000.1	1258088917
Mycolicibacterium doricum strain DSM 44339	LQOS00000000.1	1183025656
Mycolicibacterium duvalii strain IP141180004	PDCQ00000000.1	1258076459
Mycolicibacterium elephantis DSM 44368	ATDN00000000.1	1554455419
Mycolicibacterium elephantis strain 1477680.9	LZSD00000000.1	1037495055
Mycolicibacterium elephantis strain 852002-10318_SCH4845932	LZHS00000000.1	1037919251
Mycolicibacterium elephantis strain 852014-51730_SCH5271717	LZSM00000000.1	1037534941
Mycolicibacterium elephantis strain FI-09383	MVHP00000000.1	1177088993
Mycolicibacterium elephantis strain Lipa	LBNO00000000.1	819550094
Mycolicibacterium fallax strain DSM 44179	LQOJ00000000.1	1182989519
Mycolicibacterium farcinogenes strain DSM 43637	CCAY000000000.1	595763028
Mycolicibacterium flavescens JCM 14741	BBFT00000000.1	933567370
Mycolicibacterium flavescens strain M6	MIHA00000000.1	1063316882
Mycolicibacterium flavescens strain NCTC10271	LR134353.1	1539974008
Mycolicibacterium fortuitum strain 1089381.4	LZLO00000000.1	1038450380
Mycolicibacterium fortuitum strain 1165541.1	LZLP00000000.1	1038463273
Mycolicibacterium fortuitum strain 1242461.0	LZLZ00000000.1	1038525891
Mycolicibacterium fortuitum strain 852002-51564_SCH6189132-b	LZIP00000000.1	1038048456
Mycolicibacterium fortuitum strain 852002-51695_SCH5383401	LZIH00000000.1	1038010138
Mycolicibacterium fortuitum strain 852002-53395_SCH5661144-a	LZSR00000000.1	1037560881
Mycolicibacterium fortuitum strain 852002-53395_SCH5661144-b	LZSS00000000.1	1037589142
Mycolicibacterium fortuitum strain 852014-51789_SCH5646012	LZSN00000000.1	1037546422
Mycolicibacterium fortuitum strain CT6	NZ_CP011269.1	937553010
Mycolicibacterium fortuitum strain E1141	LZIV00000000.1	1038077619
Mycolicibacterium fortuitum strain E1336	LZSJ00000000.1	1037514715
Mycolicibacterium fortuitum strain E190	LZIW00000000.1	1038080709
Mycolicibacterium fortuitum strain E2378	LZKM00000000.1	1038305528
Mycolicibacterium fortuitum strain E2981	LZKN00000000.1	1038312371
Mycolicibacterium fortuitum strain E3337	LZKO00000000.1	1038320329
Mycolicibacterium fortuitum strain E3377	LZSI00000000.1	1037508678
Mycolicibacterium fortuitum strain GA-0871	MBER00000000.1	1132957453
Mycolicibacterium fortuitum strain MTB7	VHPZ00000000.1	1695642293
Mycolicibacterium fortuitum strain NCTC1542	UGQY00000000.1	1440726720
Mycolicibacterium fortuitum strain NS-7455	MBEK00000000.1	1132916995
Mycolicibacterium fortuitum subsp. acetamidolyticum strain JCM6368	BCSZ00000000.1	990914915
Mycolicibacterium fortuitum subsp. fortuitum DSM 46621 = ATCC 6841	CP014258.1	987010091
Mycolicibacterium fortuitum subsp. fortuitum DSM 46621 = ATCC 6841	CVRX00000000.1	858019314
Mycolicibacterium gilvum PYR-GCK	NC_009338.1	145220606
Mycolicibacterium gilvum Spyr1	NC_014814.1	315441696
Mycolicibacterium gilvum strain NCTC10742	UGQM00000000.1	1440647024
Mycolicibacterium goodii strain ST0139456	PEBB00000000.1	1280971903
Mycolicibacterium goodii strain X7B	NZ_CP012150.1	907644069
Mycolicibacterium hassiacum DSM 44199	AMRA00000000.1	407377061
Mycolicibacterium hassiacum DSM 44199 isolate Mhassiacum	NZ_LR026975.1	1519157283
Mycolicibacterium hassiacum isolate ZC4RG43	QGUK00000000.1	1404658656
Mycolicibacterium hodleri JCM 12141	BBGO00000000.1	933429573
Mycolicibacterium hodleri strain B	VIFX00000000.1	1700591295
Mycolicibacterium hodleri strain S5.20	RCZG00000000.1	1691776177
Mycolicibacterium holsaticum strain M7	MIGZ00000000.1	1063321182
Mycolicibacterium houstonense strain type strain: ATCC 49403	FJVO00000000.1	1013821918
Mycolicibacterium insubricum strain DSM 45130	MVHS00000000.1	1177093798
Mycolicibacterium iranicum strain DSM 45541	LQPC00000000.1	1183073389
Mycolicibacterium iranicum strain H39	LWCS00000000.1	1032069464
Mycolicibacterium iranicum UM_TJL	AUWT00000000.1	533008806
Mycolicibacterium komanii strain GPK 1020	CVTA00000000.1	857812068
Mycolicibacterium litorale strain CGMCC 4.5724	SOQY00000000.1	1597157649
Mycolicibacterium litorale strain F4	CP019882.1	1150429307
Mycolicibacterium llatzerense strain CLUC14	JXST00000000.1	758335983
Mycolicibacterium llatzerense strain EDP_4	LIPZ00000000.1	1097124302
Mycolicibacterium mageritense DSM 44476 = CIP 104973	CCBF000000000.1	602550759
Mycolicibacterium mageritense isolate Bin_26_2	SSGC00000000.1	1725556821
Mycolicibacterium malmesburyense strain WCM 7299	CVTB00000000.1	858010769
Mycolicibacterium monacense DSM 44395	MVIA00000000.1	1177146444
Mycolicibacterium monacense strain 852002-10379_SCH5584320	LZID00000000.1	1037978735
Mycolicibacterium monacense strain 852013-50142_SCH4511227	LZST00000000.1	1037585546
Mycolicibacterium moriokaense strain CIP105393	MVIB00000000.1	1177149139
Mycolicibacterium moriokaense strain DSM 44221	QQBJ00000000.1	1436048484
Mycolicibacterium moriokaense strain GAS496	QJJU00000000.1	1397913573
Mycolicibacterium mucogenicum 261Sha1.1M5	RBIK00000000.1	1488716041
Mycolicibacterium mucogenicum DSM 44124	ANBS00000000.1	1767904935
Mycolicibacterium mucogenicum strain 1127319.6	LZLC00000000.1	1038392934
Mycolicibacterium mucogenicum strain 1199456.5	LZSF00000000.1	1037497457
Mycolicibacterium mucogenicum strain 24AIII	SDLO00000000.1	1595123658
Mycolicibacterium mucogenicum strain CCH10-A2	LSKA00000000.1	988232544
Mycolicibacterium mucogenicum strain CCH12-A2	LSKL00000000.1	988232923
Mycolicibacterium mucogenicum strain CSUR P2099	CYSI00000000.1	927243541
Mycolicibacterium neoaurum ATCC 25795	JMDW00000000.1	635284333
Mycolicibacterium neoaurum strain DSM 44074	CCDR000000000.1	635557537
Mycolicibacterium neoaurum strain DSM 44074	POTO00000000.1	1660245359
Mycolicibacterium neoaurum strain HGMS2	NZ_CP031414.1	1445043032
Mycolicibacterium neoaurum strain MN2	LQMX00000000.1	973452948
Mycolicibacterium neoaurum strain MN4	JXYZ00000000.1	772771488
Mycolicibacterium neoaurum VKM Ac-1815D	NC_023036.2	674842736
Mycolicibacterium neworleansense strain type strain: ATCC 49404	CWKH00000000.1	906303989
Mycolicibacterium novocastrense strain GA-2613	LQIH00000000.1	972035950
Mycolicibacterium novocastrense strain GA-2617	LQII00000000.1	972037285
Mycolicibacterium novocastrense strain GA-2945b	LQIJ00000000.1	972037286
Mycolicibacterium novocastrense strain JCM18114	BCTA00000000.1	990887155
Mycolicibacterium obuense strain 22DIII	SDLP00000000.1	1595142610
Mycolicibacterium obuense strain DSM 44075	JYNU00000000.1	859103928
Mycolicibacterium obuense strain UC1	LAUZ00000000.2	817490129
Mycolicibacterium pallens JCM 16370	BBHE00000000.1	937208208
Mycolicibacterium parafortuitum strain CCUG 20999	MVID00000000.1	1177154896
Mycolicibacterium parafortuitum strain P7335	UEGS00000000.1	1419270864
Mycolicibacterium peregrinum strain 131_1	RWJZ00000000.1	1608722653
Mycolicibacterium peregrinum strain 138	RWKA00000000.1	1608723175
Mycolicibacterium peregrinum strain 852002-10433_SCH5171157	LZSY00000000.1	1037606985
Mycolicibacterium peregrinum strain 852002-51209_SCH5440388	LZSO00000000.1	1037540518
Mycolicibacterium peregrinum strain ACS819	LZIB00000000.1	1037964897
Mycolicibacterium peregrinum strain CSUR P2098	CYSH00000000.1	927243549
Mycolicibacterium peregrinum strain DSM 43271	LQPP00000000.1	1183145480
Mycolicibacterium peregrinum strain TRL0025866	NCSV00000000.1	1208223971
Mycolicibacterium phlei DSM 43070	ATHW00000000.1	1003358298
Mycolicibacterium phlei DSM 43071	JPUH00000000.1	1003363475
Mycolicibacterium phlei DSM 43072	ATDR00000000.1	1003356166
Mycolicibacterium phlei DSM 43239 = CCUG 21000	ANBO00000000.1	1003352641
Mycolicibacterium phlei RIVM601174	AJFJ00000000.1	383340117
Mycolicibacterium phlei strain CCUG 21000	NZ_CP014475.1	1004063704
Mycolicibacterium phlei strain NCTC8151	LR134347.1	1539953338
Mycolicibacterium phlei strain NCTC8156	UGQI00000000.1	1439326443
Mycolicibacterium phocaicum strain DSM 45104	POTM00000000.1	1660264005
Mycolicibacterium porcinum strain ACS3670	MBDY00000000.1	1043785282
Mycolicibacterium porcinum strain CSUR P1564	OLMG00000000.1	1352652300
Mycolicibacterium porcinum strain D19-165014	VNFN00000000.1	1713971983
Mycolicibacterium porcinum strain HMC1	MSTD00000000.1	1128760824
Mycolicibacterium porcinum strain HMC_M12	MIHF00000000.1	1063353854
Mycolicibacterium porcinum strain IP141460001	MVIG00000000.1	1177168146
Mycolicibacterium pyrenivorans JCM 15927	BBHB00000000.1	933548408
Mycolicibacterium rhodesiae JS60	AGIQ00000000.1	353196865
Mycolicibacterium rhodesiae NBB3	NC_016604.1	375137218
Mycolicibacterium rhodesiae strain DSM 44223	MVIH00000000.1	1177180996
Mycolicibacterium rufum JCM 16372	BBGS00000000.1	933403962
Mycolicibacterium rufum strain JS14	JROA00000000.1	693464827
Mycolicibacterium rutilum JCM 16371	BBHF00000000.1	933223421
Mycolicibacterium rutilum strain DSM 45405	NZ_LT629971.1	1179672416
Mycolicibacterium senegalense strain CK1	LDCO00000000.1	823100725
Mycolicibacterium senegalense strain CK2	LDPU00000000.1	828274490
Mycolicibacterium senegalense strain NCTC4524	UGQQ00000000.1	1440586550
Mycolicibacterium septicum DSM 44393 strain type strain: DSM 44393	CBMO000000000.1	526247014
Mycolicibacterium setense strain 852014-10208_SCH5295773	LZSL00000000.1	1037527475
Mycolicibacterium setense strain CSUR47	OEJY00000000.1	1316959244
Mycolicibacterium setense strain DSM 45070	JTJW00000000.1	734976376
Mycolicibacterium setense strain Manresensis	JTLZ00000000.1	734978066
Mycolicibacterium smegmatis MC2 155	NC_008596.1	118467340
Mycolicibacterium smegmatis MC2 51	JAJD00000000.1	575523971
Mycolicibacterium smegmatis MKD8	NZ_CP027541.1	1430884318
Mycolicibacterium smegmatis strain atR10	SITT00000000.1	1583705723
Mycolicibacterium smegmatis strain atR11	SITU00000000.1	1583658203
Mycolicibacterium smegmatis strain atR14	SITV00000000.1	1583678789
Mycolicibacterium smegmatis strain atR17	SITW00000000.1	1583652351
Mycolicibacterium smegmatis strain atR19	SITX00000000.1	1583643407
Mycolicibacterium smegmatis strain atR1	SITP00000000.1	1583723362
Mycolicibacterium smegmatis strain atR2	SITQ00000000.1	1583687276
Mycolicibacterium smegmatis strain atR33	SITY00000000.1	1583662439
Mycolicibacterium smegmatis strain atR37	SITZ00000000.1	1583632705
Mycolicibacterium smegmatis strain atR40	SIUA00000000.1	1583628814
Mycolicibacterium smegmatis strain atR8	SITR00000000.1	1583672975
Mycolicibacterium smegmatis strain atR9	SITS00000000.1	1583712284
Mycolicibacterium smegmatis strain INHR1	NZ_CP009495.1	749303540
Mycolicibacterium smegmatis strain INHR2	NZ_CP009496.1	755160968
Mycolicibacterium smegmatis strain LZ-K2	SOMM00000000.1	1785533824
Mycolicibacterium smegmatis strain NCTC7017	UGQO00000000.1	1440742358
Mycolicibacterium smegmatis strain NCTC8159	NZ_LN831039.1	959691338
Mycolicibacterium sp. 018/SC-01/001	VKAA00000000.1	1706274923
Mycolicibacterium sp. CBMA 213	MZMR00000000.1	1780198743
Mycolicibacterium sp. CBMA 226 strain CBMA226	VTGY00000000.1	1780198733
Mycolicibacterium sp. CBMA 230 strain CBMA230	VTHI00000000.1	1780198737
Mycolicibacterium sp. CBMA 234	MPKW00000000.1	1780198736
Mycolicibacterium sp. CBMA 247 strain CBMA247	VTGX00000000.1	1780198745
Mycolicibacterium sp. CBMA 293 strain CBMA293	VTHH00000000.1	1780198746
Mycolicibacterium sp. CBMA 294 strain CBMA294	VTHF00000000.1	1780198744
Mycolicibacterium sp. CBMA 295 strain CBMA295	VTHE00000000.1	1780198742
Mycolicibacterium sp. CBMA 311 strain CBMA311	VTGW00000000.1	1780198732
Mycolicibacterium sp. CBMA 329 strain CBMA329	VTHD00000000.1	1780198734
Mycolicibacterium sp. CBMA 331 strain CBMA331	VTHA00000000.1	1780198735
Mycolicibacterium sp. CBMA334	VTHC00000000.1	1780198739
Mycolicibacterium sp. CBMA 335 strain CBMA335	VTHG00000000.1	1780198730
Mycolicibacterium sp. CBMA 360 strain CBMA360	VTGV00000000.1	1780198748
Mycolicibacterium sp. CBMA 361 strain CBMA361	VTGZ00000000.1	1780198747
Mycolicibacterium sp. CECT 8783	RARC00000000.1	1511213440
Mycolicibacterium sp. CH28	SRLQ00000000.1	1609348738
Mycolicibacterium sp. CR10	STGE00000000.1	1634214271
Mycolicibacterium sp. (ex Dasyatis americana) strain Dasyatis americana	MAIH00000000.1	1078419370
Mycolicibacterium sp. GF69	QMEW00000000.1	1416764930
Mycolicibacterium sphagni strain ATCC 33027	NOZR00000000.1	1230908519
Mycolicibacterium sp. isolate AWTP1-23	RXJU00000000.1	1546077173
Mycolicibacterium sp. NCC-Tsukiji	BHVW00000000.1	1483734469
Mycolicibacterium sp. P1-18	NPKR00000000.1	1735389594
Mycolicibacterium sp. P1-5	NPKT00000000.1	1735399684
Mycolicibacterium sp. P9-22	NPKP00000000.1	1735408032
Mycolicibacterium sp. P9-64	NPKO00000000.1	1735374172
Mycolicibacterium thermoresistibile ATCC 19527	AGVE00000000.1	356481894
Mycolicibacterium thermoresistibile strain JCM6362	BCTB00000000.1	990871723
Mycolicibacterium thermoresistibile strain NCTC10409	NZ_LT906483.1	1237036415
Mycolicibacterium tokaiense strain NCTC10821	UGQT00000000.1	1440659234
Mycolicibacterium tusciae JS617	AGJJ00000000.2	571041563
Mycolicibacterium tusciae strain DSM 44338	MVIM00000000.1	1177192712
Mycolicibacterium vaccae 95051	NZ_CP011491.1	1035844037
Mycolicibacterium vaccae ATCC 25954	ALQA00000000.1	403658362
Mycolicibacterium vaccae NBRC 14118 = CIP 105934 strain NBRC 14118	BCRS00000000.1	985805247
Mycolicibacterium vanbaalenii PYR-1	NC_008726.1	120401028
Mycolicibacterium wolinskyi strain ATCC 700010	LQQA00000000.1	1183203354
Mycolicibacterium wolinskyi strain CDC_01	LGTW00000000.1	985011999

## Sheet: Table S2
Table S2. List of representative mycobacteriophages analyzed
Phage Name	Host Genus	Cluster	Subcluster	Genome (bp)	GC%	Year Found	Date Finished
Bxb1	Mycobacterium	A	A1	50550	63.6	1990	5/24/2000
Topanga	Mycobacterium	A	A10	47881	65.1	2019	8/26/2019
Fibonacci	Mycobacterium	A	A11	52462	63.8	2012	6/13/2013
Steamy	Mycobacterium	A	A12	53420	63.4	2017	1/18/2018
Phlei	Mycobacterium	A	A13	50414	60.1	1958	42037
Luchador	Mycobacterium	A	A14	53387	62.1	2014	1/19/2015
PainterBoy	Mycobacterium	A	A16	52698	61.5	2019	43983
40AC	Mycobacterium	A	A17	53396	63.3	2014	6/18/2014
MyraDee	Mycobacterium	A	A18	50514	62.7	2015	2/18/2016
Kimona	Mycobacterium	A	A19	50283	64.4	2016	5/23/2017
KingCyrus	Mycobacterium	A	A2	53946	63.0	2019	44075
Manu	Mycobacterium	A	A3	50577	64.0	2019	1/22/2020
Maxo	Mycobacterium	A	A4	51378	63.9	2019	1/17/2020
Zolita	Mycobacterium	A	A5	51182	60.9	2018	43525
SuperCallie99	Mycobacterium	A	A6	52086	61.5	2019	43983
Sheen	Mycobacterium	A	A7	52927	63.4	2011	3/23/2012
Saintus	Mycobacterium	A	A8	49228	61.2	2010	40819
Beemo	Mycobacterium	A	A9	53220	62.6	2018	3/18/2019
FF47	Mycobacterium	AB	None	47735	58.6	2014	41770
MrMiyagi	Mycobacterium	AC	None	70048	48.8	2019	43983
Inchworm	Mycobacterium	B	B1	68929	66.3	2019	43953
Imvubu	Mycobacterium	B	B10	69897	70.5	2018	2/28/2019
Indlovu	Mycobacterium	B	B11	71061	69.4	2018	43169
LilMcDreamy	Mycobacterium	B	B12	71552	69.3	2016	2/19/2018
Zenteno07	Mycobacterium	B	B13	70412	69.8	2019	1/30/2020
Blocker23	Mycobacterium	B	B2	67402	68.9	2019	1/15/2020
Rita1961	Mycobacterium	B	B3	69026	67.5	2018	43647
Heath	Mycobacterium	B	B4	69258	68.7	2019	43983
Phelemich	Mycobacterium	B	B5	70115	68.3	2009	5/14/2013
40BC	Mycobacterium	B	B6	71565	70.0	2014	6/18/2014
Saguaro	Mycobacterium	B	B7	69448	69.5	2015	1/15/2016
Thonko	Mycobacterium	B	B8	69471	68.6	2017	4/18/2018
Quesadilla	Mycobacterium	B	B9	70992	69.9	2018	43807
Ronan	Mycobacterium	C	C1	154852	64.6	2019	1/23/2020
Jaygup	Mycobacterium	C	C1	155336	64.7	2019	1/21/2020
Rizal	Mycobacterium	C	C1	153894	64.7	2004	6/16/2008
Catera	Mycobacterium	C	C1	153766	64.7	2004	38900
Phabba	Mycobacterium	C	C2	164254	65.2	2014	2/18/2015
Myrna	Mycobacterium	C	C2	164602	65.4	2005	6/16/2008
Thoth	Mycobacterium	D	D1	64606	59.7	2019	2/20/2020
Giuseppe	Mycobacterium	D	D1	64604	59.6	2018	1/25/2019
Delton	Mycobacterium	D	D1	64963	59.6	2018	43497
Penelope2018	Mycobacterium	D	D1	64554	59.7	2018	11/26/2018
Helpful	Mycobacterium	D	D1	64794	59.6	2017	43223
Hawkeye	Mycobacterium	D	D2	67383	57.0	2012	4/24/2013
Miniwave	Mycobacterium	E	None	74961	63.0	2019	1/21/2020
GoldenFace	Mycobacterium	E	None	75132	63.0	2019	44075
Misfit	Mycobacterium	E	None	76169	63.1	2010	43627
Harella	Mycobacterium	E	None	76859	63.0	2018	2/27/2019
BadStone	Mycobacterium	E	None	75679	63.1	2018	1/30/2019
Mova	Mycobacterium	F	F1	57599	61.3	2018	3/26/2020
Hlubikazi	Mycobacterium	F	F1	55471	61.4	2018	3/26/2020
Martik	Mycobacterium	F	F1	58855	61.6	2019	1/23/2020
Zapner	Mycobacterium	F	F2	55307	61.1	2013	11/13/2013
Jabbawokkie	Mycobacterium	F	F2	55213	61.1	2012	1/15/2013
Avani	Mycobacterium	F	F2	54470	61.0	2011	40910
Squirty	Mycobacterium	F	F3	60285	62.4	2012	1/30/2013
ThetaBob	Mycobacterium	F	F4	56714	61.7	2014	1/27/2018
Renaud18	Mycobacterium	F	F4	58078	61.7	2014	42897
TChen	Mycobacterium	F	F4	57742	62.3	2015	42463
Cornie	Mycobacterium	F	F5	56391	61.4	2016	42625
Soul22	Mycobacterium	F	None	54814	61.5	2019	2/19/2020
JorRay	Mycobacterium	G	G1	41901	66.6	2019	2/24/2020
Periodt	Mycobacterium	G	G1	42498	66.7	2019	43597
Peeb	Mycobacterium	G	G1	41876	66.6	2018	3/19/2019
Camri	Mycobacterium	G	G1	41901	66.6	2017	43556
Avocado	Mycobacterium	G	G2	45389	68.7	2015	42522
FlagStaff	Mycobacterium	G	G2	44576	68.5	2014	1/19/2015
Cambiare	Mycobacterium	G	G2	45161	68.8	2014	11/18/2014
Pinnie	Mycobacterium	G	G3	44842	68.8	2014	8/22/2016
MOOREtheMARYer	Mycobacterium	G	G3	44492	68.6	2014	42339
Mercurio	Mycobacterium	G	G4	44877	69.0	2018	43290
Lemuria	Mycobacterium	G	G4	44998	68.8	2018	7/23/2018
Jolie2	Mycobacterium	G	G4	44306	68.1	2014	6/18/2014
Antsirabe	Mycobacterium	G	G5	44739	69.0	2018	7/20/2018
Beckerton	Mycobacterium	H	H1	68882	57.4	2019	12/23/2019
Phreeze	Mycobacterium	H	H1	67906	57.6	2017	43133
Cborch11	Mycobacterium	H	H1	68508	57.6	2017	8/29/2017
Thumb	Mycobacterium	H	H1	68408	57.5	2017	43016
DrLupo	Mycobacterium	H	H2	70030	57.5	2018	9/25/2018
Barnyard	Mycobacterium	H	H2	70797	57.5	2001	37383
QueenHazel	Mycobacterium	I	I1	48053	66.6	2018	1/16/2019
Xula	Mycobacterium	I	I1	48540	66.7	2018	1/16/2019
Babsiella	Mycobacterium	I	I1	48420	67.1	2009	9/20/2011
Sbash	Mycobacterium	I	I2	55832	65.6	2013	5/15/2014
Che9c	Mycobacterium	I	I2	57050	65.4	2002	37383
Beem	Mycobacterium	J	None	113128	60.8	2019	1/21/2020
NihilNomen	Mycobacterium	J	None	110439	60.8	2018	1/14/2019
Dallas	Mycobacterium	J	None	111843	60.8	2018	43497
Yeet	Mycobacterium	J	None	111437	60.8	2018	43171
Padpat	Mycobacterium	K	K1	60310	66.6	2019	2/24/2020
QuincyRose	Mycobacterium	K	K1	59719	66.5	2015	43716
Twitch	Mycobacterium	K	K1	59711	66.6	2013	43716
Nutello	Mycobacterium	K	K1	56439	67.1	2012	43685
Findley	Mycobacterium	K	K2	58150	68.3	2014	1/16/2015
Milly	Mycobacterium	K	K2	58211	68.3	2013	10/29/2013
Mufasa	Mycobacterium	K	K2	58065	68.2	2012	1/29/2013
Hurricane	Mycobacterium	K	K3	61318	67.1	2016	42949
TBond007	Mycobacterium	K	K3	61145	67.3	2015	12/16/2015
ShedlockHolmes	Mycobacterium	K	K3	61081	67.3	2014	42186
Ruthiejr	Mycobacterium	K	K4	57858	67.4	2008	43716
Juliette	Mycobacterium	K	K4	58071	67.5	2012	43685
Boilgate	Mycobacterium	K	K4	57889	65.4	2018	43681
Psycho	Mycobacterium	K	K5	62110	65.3	2019	44075
Thyatira	Mycobacterium	K	K5	63874	64.6	2017	43160
Rando14	Mycobacterium	K	K5	59925	64.3	2014	12/14/2017
Yuna	Mycobacterium	K	K6	62192	67.4	2018	8/16/2018
Ekdilam	Mycobacterium	K	K6	61772	67.4	2018	8/16/2018
Bryler	Mycobacterium	K	K6	57666	66.1	2014	2/16/2018
Aminay	Mycobacterium	K	K7	60430	67.8	2017	1/18/2018
Rose5	Mycobacterium	L	L1	73949	58.7	2019	1/14/2020
OhShagHennessy	Mycobacterium	L	L1	72623	58.9	2019	44075
DirkDirk	Mycobacterium	L	L1	68021	58.7	2017	43111
Bazzle	Mycobacterium	L	L2	76734	58.7	2019	6/26/2019
Lewan	Mycobacterium	L	L2	76734	59.0	2018	1/30/2019
Gabriela	Mycobacterium	L	L2	75383	58.8	2018	1/23/2019
MiniLon	Mycobacterium	L	L3	75793	59.3	2018	3/22/2019
Finnry	Mycobacterium	L	L3	75632	59.3	2018	43739
Samty	Mycobacterium	L	L3	75307	59.3	2016	43010
Chaser	Mycobacterium	L	L4	76685	58.5	2012	2/19/2020
Bromden	Mycobacterium	L	L4	70183	58.2	2017	43313
DyoEdafos	Mycobacterium	L	L4	77566	58.5	2015	4/26/2016
TyDawg	Mycobacterium	M	M1	81039	61.6	2018	43525
PegLeg	Mycobacterium	M	M1	80955	61.5	2011	2/14/2013
Bongo	Mycobacterium	M	M1	80228	61.6	2009	5/23/2011
Aziz	Mycobacterium	M	M2	83412	60.7	2017	44013
Estes	Mycobacterium	M	M2	83601	60.9	2017	44013
MrMagoo	Mycobacterium	M	M2	84303	60.8	2015	42349
Rey	Mycobacterium	M	M2	83724	60.9	2008	40852
Nanosmite	Mycobacterium	M	M3	82676	61.7	2015	42705
Snekmaggedon	Mycobacterium	N	None	41278	66.2	2019	44044
Rebel	Mycobacterium	N	None	40580	66.5	2016	8/26/2019
Jamie19	Mycobacterium	N	None	41278	66.2	2016	8/23/2019
NiebruSaylor	Mycobacterium	O	None	70777	65.4	2019	1/13/2020
Winget	Mycobacterium	O	None	71544	65.4	2019	43597
Shida	Mycobacterium	O	None	71343	65.4	2018	1/29/2019
Jung	Mycobacterium	P	P1	46561	67.1	2019	1/23/2020
Phegasus	Mycobacterium	P	P1	47578	67.4	2019	1/23/2020
Camster	Mycobacterium	P	P1	47149	67.2	2019	1/14/2020
Tortellini	Mycobacterium	P	P2	49658	65.8	2013	3/18/2016
Xavia	Mycobacterium	P	P3	49808	65.9	2017	43344
Nazo	Mycobacterium	P	P4	48870	66.8	2014	42165
BigNuz	Mycobacterium	P	P4	48984	66.7	2010	3/17/2011
ThulaThula	Mycobacterium	P	P5	50415	66.5	2018	10/16/2018
Phayonce	Mycobacterium	P	P5	49203	66.7	2014	42186
Purky	Mycobacterium	P	P6	50513	66.4	2013	1/31/2014
Luke	Mycobacterium	Q	None	53701	67.4	2020	2/28/2020
Hadrien	Mycobacterium	Q	None	53746	67.4	2020	2/27/2020
Gravaillia	Mycobacterium	Q	None	53924	67.6	2019	2/25/2020
Amochick	Mycobacterium	Q	None	54145	67.4	2017	1/26/2018
Rope	Mycobacterium	R	None	71003	56.0	2017	43862
Candle	Mycobacterium	R	None	71390	56.0	2018	11/28/2018
Riparian	Mycobacterium	R	None	71199	56.0	2017	43435
Zenon	Mycobacterium	R	None	71726	56.0	2014	1/18/2015
Weiss13	Mycobacterium	R	None	71436	55.9	2013	41883
Pringar	Mycobacterium	S	None	64817	63.4	2018	4/18/2019
JoieB	Mycobacterium	S	None	65404	63.4	2018	1/22/2019
Raela	Mycobacterium	S	None	65380	63.4	2017	43322
RedRaider77	Mycobacterium	S	None	64827	63.4	2018	9/25/2018
IdentityCrisis	Mycobacterium	Singleton	None	38341	65.0	2018	2/27/2019
Onyinye	Mycobacterium	Singleton	None	71419	58.8	2018	43525
LilSpotty	Mycobacterium	Singleton	None	49798	64.7	2018	43167
JacoRen57	Mycobacterium	Singleton	None	52411	56.7	2018	43139
MalagasyRose	Mycobacterium	Singleton	None	54301	65.3	2018	7/19/2018
Kumao	Mycobacterium	Singleton	None	70373	62.1	2015	8/29/2017
MooMoo	Mycobacterium	Singleton	None	55178	62.0	2011	12/30/2012
Sparky	Mycobacterium	Singleton	None	63334	65.2	2009	8/25/2011
Dori	Mycobacterium	Singleton	None	64613	66.0	2008	40848
DS6A	Mycobacterium	Singleton	None	60588	68.4	1960	9/24/2010
Whitty	Mycobacterium	T	None	42393	66.2	2018	2/27/2019
Ibrahim	Mycobacterium	T	None	42596	66.1	2017	42744
Nairb	Mycobacterium	T	None	42393	66.2	2016	42887
ZenTime222	Mycobacterium	T	None	43344	66.0	2013	12/18/2015
RonRayGun	Mycobacterium	T	None	42596	66.1	2012	41366
Madruga	Mycobacterium	U	None	69377	50.4	2011	4/22/2014
Patience	Mycobacterium	U	None	70506	50.3	2009	40636
MaryV	Mycobacterium	V	None	76413	56.9	2017	4/16/2018
EniyanLRS	Mycobacterium	V	None	78536	56.9	2015	42434
Cosmo	Mycobacterium	V	None	78229	56.8	2012	5/15/2014
Wildcat	Mycobacterium	V	None	78296	57.2	2003	38931
Cepens	Mycobacterium	W	None	60656	67.6	2016	43437
Argie	Mycobacterium	W	None	61547	67.5	2016	43435
GodPhather	Mycobacterium	W	None	61415	67.6	2017	43020
Taptic	Mycobacterium	W	None	60973	67.4	2015	42132
Megabear	Mycobacterium	W	None	60579	67.5	2014	5/26/2015
Jeon	Mycobacterium	W	None	60908	67.6	2013	41855
Nebkiss	Mycobacterium	X	None	85613	56.5	2015	42132
Gaia	Mycobacterium	X	None	90460	56.8	2013	11/13/2013
Cracklewink	Mycobacterium	Y	None	76991	67.4	2017	43133
Typha	Mycobacterium	Y	None	75687	66.0	2015	1/14/2016
Bipper	Mycobacterium	Y	None	77832	67.3	2014	42163
Rem711	Mycobacterium	Z	None	50832	66.2	2013	42552
32HC	Mycobacterium	Z	None	50781	65.7	2014	6/18/2014

## Sheet: Table S3
Table S3. List of known Mycobacteriaceae plasmids analyzed
Plasmid	Legth (bp)	Accession
Mycobacterium abscessus plasmid	23319	NC_010394.1
Mycobacterium avium plasmid pVT2	12868	NC_005016.1
Mycobacterium avium subsp. hominissuis JP-H-1 plasmid: p1-JPH1	191151	NZ_AP020327.1
Mycobacterium avium subsp. hominissuis JP-H-1 plasmid: p2-JPH1	39206	NZ_AP020328.1
Mycobacterium avium subsp. hominissuis JP-H-1 plasmid: p3-JPH1	13441	NZ_AP020329.1
Mycobacterium avium subsp. hominissuis strain 101034 plasmid pFLAC0181_CHOP1	24701	NZ_CP040246.1
Mycobacterium avium subsp. hominissuis strain 101034 plasmid pMARIA	41578	NZ_CP040245.1
Mycobacterium avium subsp. hominissuis strain 101115 plasmid pFLAC0181_CHOP101	28349	NZ_CP040254.1
Mycobacterium avium subsp. hominissuis strain 101115 plasmid pMARIA	40211	NZ_CP040253.1
Mycobacterium avium subsp. hominissuis strain 101115 plasmid unnamed1	35197	NZ_CP040251.1
Mycobacterium avium subsp. hominissuis strain 101115 plasmid unnamed2	35282	NZ_CP040252.1
Mycobacterium avium subsp. hominissuis strain 101174 plasmid pFLAC0181_CHOP101	24608	NZ_CP040248.1
Mycobacterium avium subsp. hominissuis strain 101174 plasmid pMARIA	41509	NZ_CP040249.1
Mycobacterium avium subsp. hominissuis strain aviumMD30 plasmid pMD1	193665	NZ_CM009838.1
Mycobacterium avium subsp. hominissuis strain aviumMD30 plasmid pMD2	78353	NZ_CM009839.1
Mycobacterium avium subsp. hominissuis strain MAC109 plasmid pMAC109a	147100	NZ_CP029333.1
Mycobacterium avium subsp. hominissuis strain MAC109 plasmid pMAC109b	16516	NZ_CP029334.1
Mycobacterium avium subsp. hominissuis strain mc2 2500 plasmid unnamed1	34349	NZ_CP036221.1
Mycobacterium avium subsp. hominissuis strain mc2 2500 plasmid unnamed2	27479	NZ_CP036222.1
Mycobacterium avium subsp. hominissuis strain OCU464 plasmid p18K	18291	NZ_CP009406.1
Mycobacterium avium subsp. hominissuis strain OCU464 plasmid p78K	78497	NZ_CP009405.1
Mycobacterium avium subsp. hominissuis TH135 plasmid pMAH135	194711	NZ_AP012556.1
Mycobacterium branderi strain JCM 12687 plasmid pJCM12687	864257	NZ_AP022607.1
Mycobacterium chimaera strain AH16 plasmid unnamed1	437571	NZ_CP012886.2
Mycobacterium chimaera strain AH16 plasmid unnamed2	25131	NZ_CP012887.2
Mycobacterium chimaera strain AH16 plasmid unnamed3	14512	NZ_CP012888.2
Mycobacterium chimaera strain AUSMDU00007395 plasmid pAUSMDU00007395_01	97268	NZ_CP045964.1
Mycobacterium chimaera strain AUSMDU00007395 plasmid pAUSMDU00007395_02	39887	NZ_CP045965.1
Mycobacterium chimaera strain AUSMDU00007395 plasmid pAUSMDU00007395_03	32137	NZ_CP045966.1
Mycobacterium chimaera strain AUSMDU00007395 plasmid pAUSMDU00007395_04	21123	NZ_CP045967.1
Mycobacterium chimaera strain AUSMDU00007395 plasmid pAUSMDU00007395_05	13458	NZ_CP045968.1
Mycobacterium chimaera strain CDC 2015-22-71 plasmid pDHQP20152271_1	97268	NZ_CP019224.1
Mycobacterium chimaera strain CDC 2015-22-71 plasmid pDHQP20152271_2	39887	NZ_CP019223.1
Mycobacterium chimaera strain CDC 2015-22-71 plasmid pDHQP20152271_3	32137	NZ_CP019222.1
Mycobacterium chimaera strain DSM 44623 plasmid unnamed 1	157126	NZ_CP015279.1
Mycobacterium chimaera strain DSM 44623 plasmid unnamed 2	110830	NZ_CP015280.1
Mycobacterium chimaera strain FLAC0070 plasmid pFLAC0070_1	247522	NZ_CP023152.1
Mycobacterium chimaera strain FLAC0070 plasmid pFLAC0070_2	95687	NZ_CP023153.1
Mycobacterium chimaera strain Mycobacterium chimaera MC045 plasmid: 2	324321	NZ_LT703506.1
Mycobacterium chimaera strain Mycobacterium chimaera MC045 plasmid: 3	97266	NZ_LT703507.1
Mycobacterium chimaera strain Mycobacterium chimaera MC045 plasmid: 4	21123	NZ_LT703508.1
Mycobacterium chimaera strain Mycobacterium chimaera MC045 plasmid: 5	39887	NZ_LT703509.1
Mycobacterium chimaera strain Mycobacterium chimaera MC045 plasmid: 6	32127	NZ_LT703510.1
Mycobacterium chimaera strain SJ42 plasmid unnamed1	33560	NZ_CP022224.1
Mycobacterium chimaera strain SJ42 plasmid unnamed2	13458	NZ_CP022225.1
Mycobacterium chimaera strain ZUERICH-1 plasmid unnamed 1	97267	NZ_CP015273.1
Mycobacterium chimaera strain ZUERICH-1 plasmid unnamed 2	39889	NZ_CP015274.1
Mycobacterium chimaera strain ZUERICH-1 plasmid unnamed 3	32134	NZ_CP015275.1
Mycobacterium chimaera strain ZUERICH-1 plasmid unnamed 4	21123	NZ_CP015276.1
Mycobacterium chimaera strain ZUERICH-1 plasmid unnamed 5	13458	NZ_CP015277.1
Mycobacterium chimaera strain ZUERICH-2 plasmid unnamed 1	175972	NZ_CP015268.1
Mycobacterium chimaera strain ZUERICH-2 plasmid unnamed 2	154060	NZ_CP015269.1
Mycobacterium chimaera strain ZUERICH-2 plasmid unnamed 3	38049	NZ_CP015270.1
Mycobacterium chimaera strain ZUERICH-2 plasmid unnamed 4	15059	NZ_CP015271.1
Mycobacterium dioxanotrophicus strain PH-06 plasmid unnamed1	155598	NZ_CP020810.1
Mycobacterium dioxanotrophicus strain PH-06 plasmid unnamed2	152685	NZ_CP020811.1
Mycobacterium dioxanotrophicus strain PH-06 plasmid unnamed3	106337	NZ_CP020812.1
Mycobacterium dioxanotrophicus strain PH-06 plasmid unnamed4	69875	NZ_CP020813.1
Mycobacterium gallinarum strain JCM 6399 plasmid pJCM6399	211674	NZ_AP022602.1
Mycobacterium grossiae strain DSM 104744 plasmid pGP01	43679	NZ_CP043475.1
Mycobacterium intracellulare strain FLAC0181 plasmid pFLAC0181	24702	NZ_CP023150.1
Mycobacterium intracellulare subsp. yongonense 05-1390 plasmid pMyong1	122976	NC_020275.1
Mycobacterium intracellulare subsp. yongonense 05-1390 plasmid pMyong2	18089	NC_020276.1
Mycobacterium kansasii ATCC 12478 plasmid pMK12478	144951	NC_022654.1
Mycobacterium liflandii 128FXT plasmid pMUM002	190588	NC_011355.1
Mycobacterium marinum ATCC 927 plasmid pMMRN DNA	127402	NZ_AP018497.1
Mycobacterium marinum DL240490 plasmid pMUM003	104530	NC_019018.1
Mycobacterium marinum E11 plasmid pRAW	114229	NZ_HG917973.1
Mycobacterium marinum M plasmid pMM23	23317	NC_010604.1
Mycobacterium marseillense strain FLAC0026 plasmid pFLAC0026	19605	NZ_CP023148.1
Mycobacterium marseillense strain JCM 17324 plasmid pJCM17324	17972	NZ_AP022585.1
Mycobacterium paragordonae strain 49061 plasmid unnamed1	305730	NZ_CP025547.1
Mycobacterium paragordonae strain 49061 plasmid unnamed2	144093	NZ_CP025548.1
Mycobacterium paragordonae strain 49061 plasmid unnamed3	26922	NZ_CP025549.1
Mycobacterium paragordonae strain 49061 plasmid unnamed4	17187	NZ_CP025550.1
Mycobacterium sp. ELW1 plasmid pELW1-1	221756	NZ_CP032156.1
Mycobacterium sp. JS623 plasmid pMYCSM01	394147	NC_019957.1
Mycobacterium sp. JS623 plasmid pMYCSM02	198589	NC_019958.1
Mycobacterium sp. JS623 plasmid pMYCSM03	164114	NC_019959.1
Mycobacterium sp. KMS plasmid pMKMS01	302089	NC_008703.1
Mycobacterium sp. KMS plasmid pMKMS02	216763	NC_008704.1
Mycobacterium sp. THAF192 plasmid pTHAF192_a	125507	NZ_CP045326.1
Mycobacterium sp. THAF192 plasmid pTHAF192_b	110527	NZ_CP045327.1
Mycobacterium sp. YC-RL4 plasmid pMYC1	252568	NZ_CP015597.1
Mycobacterium ulcerans Agy99 plasmid pMUM001	174155	NC_005916.1
Mycobacterium ulcerans subsp. shinshuense plasmid pShTP DNA	166617	NZ_AP017625.1
Mycobacteroides abscessus strain FDAARGOS_678 plasmid unnamed1	23319	CP050977.1
Mycobacteroides abscessus strain GZ002 plasmid pMabS_GZ002	15203	NZ_CP034180.1
Mycobacteroides abscessus strain JCM 30620 plasmid pJCM30620_1	119389	NZ_AP022622.1
Mycobacteroides abscessus strain JCM 30620 plasmid pJCM30620_2	38763	NZ_AP022623.1
Mycobacteroides abscessus subsp. bolletii 50594 plasmid 1	172814	NC_021278.1
Mycobacteroides abscessus subsp. bolletii 50594 plasmid 2	97240	NC_021279.1
Mycobacteroides abscessus subsp. bolletii CRM-0020 plasmid unnamed	56466	NZ_ATFQ01000044.1
Mycobacteroides abscessus subsp. bolletii INCQS 00594 plasmid pMAB01	56267	NC_020994.1
Mycobacteroides abscessus subsp. massiliense strain 381 plasmid unnamed1	63511	NZ_CP022234.1
Mycobacteroides abscessus subsp. massiliense strain 381 plasmid unnamed2	54414	NZ_CP022235.1
Mycolicibacterium alvei strain JCM 12272 plasmid pJCM12272	304163	NZ_AP022566.1
Mycolicibacterium arabiense strain JCM 18538 plasmid pJCM18538	6017160	NZ_AP022593.1
Mycolicibacterium aubagnense strain JCM 15296 plasmid pJCM15296	266447	NZ_AP022578.1
Mycolicibacterium boenickei strain JCM 15653 plasmid pJCM15653	21984	NZ_AP022580.1
Mycolicibacterium chubuense NBB4 plasmid pMYCCH.01	615278	NC_018022.1
Mycolicibacterium chubuense NBB4 plasmid pMYCCH.02	143623	NC_018023.1
Mycolicibacterium frederiksbergense strain LB 501T plasmid unnamed1	341437	CP038797.1
Mycolicibacterium frederiksbergense strain LB 501T plasmid unnamed2	268343	CP038798.1
Mycolicibacterium frederiksbergense strain LB 501T plasmid unnamed3	16966	CP038796.1
Mycolicibacterium gilvum PYR-GCK plasmid pMFLV01	321253	NC_009339.1
Mycolicibacterium gilvum PYR-GCK plasmid pMFLV02	25309	NC_009340.1
Mycolicibacterium gilvum PYR-GCK plasmid pMFLV03	16660	NC_009341.1
Mycolicibacterium gilvum Spyr1 plasmid pMSPYR101	211864	NC_014811.1
Mycolicibacterium gilvum Spyr1 plasmid pMSPYR102	23681	NC_014812.1
Mycolicibacterium madagascariense strain JCM 13574 plasmid pJCM13574	228287	NZ_AP022611.1
Mycolicibacterium poriferae strain JCM 12603 plasmid pJCM12603	216341	NZ_AP022571.1
Mycolicibacterium sp. CBMA 213 plasmid pCBMA213_1	274124	MF600313.1
Mycolicibacterium sp. CBMA 213 plasmid pCBMA213_2	160489	KY349138.1
Mycolicibacterium sp. strain CBMA213 plasmid pCBMA213_3	21616	MN587875.1

## Sheet: Table S4
Table S4. List of used hmm profiles
Function	Description	Conserved Domain	Pfam Accession
Replication	mycoRep	HTH	This study
Mobility	MobA_MobL Relaxase	MobA_MobL	PF03389
	MobC Relaxase	MobC	PF05713
	MobV Relaxase	Mob_Pre	PF01076
	MobP Relaxase	Relaxase	PF03432
	TrwC relaxase	TrwC	PF08751
	TraI relaxase	TraI_2	PF07514
	DNA translocase	FtsK_SpoIIIE	PF01580
Integration	Tyrosine recombinase	Phage_integrase	PF00589
	Serine recombinase	Recombinase	PF07508
T7SS	EccA	AAA	PF00004
	EccB	T7SS_ESX1_EccB	PF05108
	EccC	FtsK_SpoIIIE	PF01580
	EccD	YukD	PF08817
	EccE	EccE	PF11203
	MycP	Peptidase_S8	PF00082
T4SS	VirB4-like	AAA_10	PF12846
	T4CP	T4SS-DNA_transf	PF02534
	T4CP	TraD_N	PF12615
	VirB8-like	TcpC	PF12642
	T4CP	TraG-D_C	PF12696
	T4CP	TrwB_AAD_bind	PF10412

## Sheet: Table S5
Table S5. List of inferred plasmids
Contig	Length(bp)	Species	Mobility	Relaxase	Rep	Topology	T7SS	ESX-like	VirB4	T4CP	TcpC	Tyr-Integrase	DNA translocase FtsK	# CDS	# tRNA	GC Content (%)
AGIQ01000010.1	124237	M.rhodesiae	Conjugative	X	-	C	X	5	X	X	X	-	-	139	-	0.66
AGIQ01000020.1	22775	M.rhodesiae	Mobilizable	X	X	C	-	-	-	-	-	-	-	26	2	0.64
AGIQ01000021.1	16728	M.rhodesiae	Mobilizable	X	X	C	-	-	-	-	-	-	-	24	-	0.66
AGJJ02000001.1	111842	M.tusciae	Conjugative	X	-	L	X	5	X	X	X	X	-	110	-	0.66
AGJJ02000002.1	30702	M.tusciae	Mobilizable	X	X	L	-	-	-	-	-	-	-	36	-	0.64
AGJJ02000003.1	218299	M.tusciae	Non-mobilizable	-	-	L	X	3	-	-	-	X	X	256	-	0.67
ANBP01000025.1	40227	M.phlei	Non-mobilizable	-	-	C	-	-	-	-	-	-	-	43	-	0.68
ANBS01000014.1	71255	M.mucogenicum	Mobilizable	X	X	L	X	2	-	-	-	-	-	66	-	0.66
AUWT01000066.1	29735	M.iranicum	Mobilizable	X	X	L	-	-	-	-	-	-	-	39	-	0.66
BBGO01000029.1	6273	M.hodleri	Non-mobilizable	-	X	L	-	-	-	-	-	-	-	12	-	0.65
BBHC01000840.1	1970	M.aromaticivorans	Non-mobilizable	-	X	L	-	-	-	-	-	-	-	2	-	0.63
BCQY01000012.1	265869	M.chlorophenolicum	Non-mobilizable	-	-	L	X	3	X	-	X	X	-	327	-	0.66
BCQY01000032.1	60312	M.chlorophenolicum	Conjugative	X	-	L	X	2	X	X	X	-	-	66	-	0.67
BCQY01000043.1	39323	M.chlorophenolicum	Non-mobilizable	-	X	L	-	-	-	-	-	X	-	40	-	0.64
BCQY01000055.1	23596	M.chlorophenolicum	Non-mobilizable	-	X	L	-	-	-	-	-	-	-	27	-	0.63
BCQY01000061.1	15964	M.chlorophenolicum	Non-mobilizable	-	X	L	-	-	-	-	-	X	-	16	-	0.63
BCQY01000068.1	7546	M.chlorophenolicum	Non-mobilizable	-	-	L	-	-	-	-	-	-	-	12	-	0.70
BCSX01000023.1	20677	M.brisbanense	Non-mobilizable	-	-	C	-	-	-	-	-	-	-	22	-	0.64
BCSY01000136.1	27325	M.canariasense	Mobilizable	X	X	C	-	-	-	-	-	-	-	28	-	0.66
BCSZ01000007.1	5720	M.fortuitum	Non-mobilizable	-	X	L	-	-	-	-	-	-	-	7	-	0.65
BCSZ01000010.1	33536	M.fortuitum	Non-mobilizable	-	X	L	-	-	-	-	-	-	-	35	-	0.64
BCSZ01000020.1	199089	M.fortuitum	Non-mobilizable	-	X	L	-	-	-	-	-	-	-	190	-	0.64
BCSZ01000069.1	17426	M.fortuitum	Non-mobilizable	-	-	C	-	-	-	X	-	-	-	21	-	0.69
BCSZ01000078.1	17304	M.fortuitum	Mobilizable	X	X	C	-	-	-	-	-	-	-	19	-	0.66
BCSZ01000079.1	20603	M.fortuitum	Mobilizable	X	X	C	-	-	-	-	-	-	-	21	-	0.66
BCTA01000038.1	211643	M.novocastrense	Non-mobilizable	-	X	L	X	1	X	-	X	X	X	227	-	0.67
BCTA01000105.1	87861	M.novocastrense	Conjugative	X	-	L	X	5	X	X	X	X	-	84	-	0.66
BHVW01000069.1	39947	M.sp.	Non-mobilizable	-	X	L	-	-	-	-	-	-	-	36	-	0.68
BHVW01000206.1	16744	M.sp.	Non-mobilizable	-	X	L	-	-	-	X	-	-	-	21	-	0.68
BHVW01000208.1	20805	M.sp.	Mobilizable	X	X	L	-	-	-	-	-	-	-	21	-	0.65
CTEF01000009.1	133981	M.conceptionense	Mobilizable	X	X	L	X	5	-	X	-	X	-	169	-	0.64
CVRX01000009.1	11269	M.fortuitum	Non-mobilizable	-	-	C	-	-	-	-	-	-	-	13	-	0.67
CYSI01000006.1	95450	M.mucogenicum	Mobilizable	X	X	L	X	2	-	-	-	-	-	93	-	0.66
FUWC01000007.1	22112	M.boenickei	Mobilizable	X	X	C	-	-	-	-	-	-	-	24	-	0.64
HG322955.1	22117	M.septicum	Non-mobilizable	-	X	L	-	-	-	-	-	-	-	27	-	0.64
JROA01000002.1	274109	M.rufum	Conjugative	X	X	C	X	5	X	X	X	X	-	266	-	0.66
JROA01000003.1	104099	M.rufum	Non-mobilizable	-	X	C	-	-	-	-	-	-	-	131	-	0.64
JROA01000004.1	38043	M.rufum	Mobilizable	X	X	C	-	-	-	-	-	X	-	42	-	0.65
JXST01000040.1	57521	M.llatzerense	Conjugative	X	-	L	X	5	X	X	X	-	-	57	-	0.66
JYNL01000009.1	270771	M.chlorophenolicum	Non-mobilizable	-	-	L	X	3	X	-	X	X	-	337	-	0.66
JYNL01000015.1	53590	M.chlorophenolicum	Non-mobilizable	-	X	L	-	-	-	-	-	X	-	59	-	0.65
JYNL01000017.1	39706	M.chlorophenolicum	Non-mobilizable	-	X	L	-	-	-	-	-	X	-	40	-	0.64
JYNL01000027.1	23697	M.chlorophenolicum	Mobilizable	X	X	C	-	-	-	-	-	-	-	27	-	0.63
JYNL01000061.1	21187	M.chlorophenolicum	Mobilizable	X	X	L	-	-	-	-	-	X	-	21	-	0.64
JYNL01000065.1	61860	M.chlorophenolicum	Conjugative	X	-	L	X	2	X	X	X	-	-	68	-	0.67
JYNU01000012.1	126767	M.obuense	Non-mobilizable	-	-	C	-	-	-	-	-	-	-	120	4	0.68
JYNU01000023.1	68143	M.obuense	Non-mobilizable	-	X	L	-	-	-	-	-	X	-	74	-	0.65
JYNU01000028.1	42758	M.obuense	Non-mobilizable	-	-	L	X	2	X	X	X	-	-	38	-	0.68
LAUZ02000032.1	58770	M.obuense	Non-mobilizable	-	X	L	-	-	-	-	-	-	-	57	-	0.65
LAUZ02000066.1	29871	M.obuense	Mobilizable	X	X	C	-	-	-	-	-	-	-	40	-	0.66
LAUZ02000072.1	27846	M.obuense	Non-mobilizable	-	X	L	-	-	-	-	-	-	-	36	-	0.64
LAUZ02000080.1	24594	M.obuense	Mobilizable	X	X	C	-	-	-	-	-	-	-	25	-	0.64
LAUZ02000104.1	18249	M.obuense	Mobilizable	X	X	C	-	-	-	-	-	-	-	24	-	0.63
LDCO01000059.1	16688	M.senegalense	Non-mobilizable	-	X	L	-	-	-	-	-	X	-	15	-	0.67
LDPU01000005.1	46500	M.senegalense	Non-mobilizable	-	-	C	-	-	-	-	-	X	-	50	-	0.66
LDPU01000007.1	4509	M.senegalense	Non-mobilizable	-	X	L	-	-	-	-	-	-	-	7	-	0.66
LFOD01000008.1	181220	M.conceptionense	Non-mobilizable	-	X	L	X	3	-	-	-	X	-	196	-	0.63
LFOD01000099.1	3316	M.conceptionense	Non-mobilizable	-	X	L	-	-	-	-	-	-	-	4	-	0.68
LGTW01000027.1	120811	M.wolinskyi	Non-mobilizable	-	X	L	X	2	-	-	-	-	-	134	-	0.66
LGTW01000042.1	24209	M.wolinskyi	Mobilizable	X	X	C	-	-	-	-	-	-	-	23	-	0.66
LIPZ01000010.1	114785	M.llatzerense	Non-mobilizable	-	-	L	X	2	X	X	X	X	-	111	-	0.67
LIPZ01000048.1	53538	M.llatzerense	Mobilizable	X	-	L	X	2/5	-	X	-	-	-	51	-	0.65
LIPZ01000076.1	28190	M.llatzerense	Mobilizable	X	X	L	-	-	-	-	-	-	-	30	-	0.64
LK021344.1	41300	M.neoaurum	Non-mobilizable	-	-	C	-	-	-	-	-	-	-	44	-	0.67
LK021346.1	23272	M.neoaurum	Non-mobilizable	-	-	C	-	-	-	-	-	-	-	22	-	0.67
LN879425.1	22342	M.peregrinum	Mobilizable	X	X	L	-	-	-	-	-	-	-	26	-	0.64
LN879426.1	89281	M.peregrinum	Conjugative	X	-	L	X	5	X	X	X	-	-	95	-	0.64
LQIH01000013.1	117804	M.novocastrense	Non-mobilizable	-	-	C	-	-	-	-	-	-	-	118	2	0.67
LQOJ01000025.1	55796	M.fallax	Non-mobilizable	-	-	C	-	-	-	-	-	-	-	54	2	0.73
LQOL01000093.1	27188	M.canariasense	Mobilizable	X	X	C	-	-	-	-	-	-	-	30	-	0.66
LQOP01000029.1	138095	M.conceptionense	Conjugative	X	X	L	X	5	X	X	X	X	-	150	-	0.65
LQOP01000039.1	13996	M.conceptionense	Non-mobilizable	-	-	C	-	-	-	-	-	-	-	6	-	0.66
LQPC01000006.1	29814	M.iranicum	Non-mobilizable	-	X	C	-	-	-	-	-	-	-	40	-	0.66
LQPC01000011.1	22316	M.iranicum	Non-mobilizable	-	X	L	-	-	-	-	-	-	-	30	-	0.63
LQPC01000036.1	16009	M.iranicum	Non-mobilizable	-	-	C	-	-	-	X	-	-	-	19	-	0.69
LQPP01000051.1	22193	M.peregrinum	Mobilizable	X	X	C	-	-	-	-	-	-	-	24	-	0.64
LQPP01000078.1	83406	M.peregrinum	Conjugative	X	-	L	X	5	X	X	X	-	-	86	-	0.64
LQQA01000012.1	148652	M.wolinskyi	Conjugative	X	X	C	X	5	X	X	X	X	-	169	-	0.65
LSKA01000089.1	6012	M.mucogenicum	Non-mobilizable	-	X	L	-	-	-	-	-	-	-	6	-	0.66
LSKA01000099.1	1858	M.mucogenicum	Non-mobilizable	-	X	L	-	-	-	-	-	-	-	3	-	0.67
LSKA01000400.1	38358	M.mucogenicum	Non-mobilizable	-	-	C	-	-	-	-	-	-	-	34	-	0.68
LSKL01000015.1	31848	M.mucogenicum	Non-mobilizable	-	-	C	-	-	-	-	-	-	-	38	-	0.66
LSKL01000231.1	10629	M.mucogenicum	Non-mobilizable	-	X	L	-	-	-	-	-	-	-	14	-	0.67
LSKL01000457.1	4557	M.mucogenicum	Non-mobilizable	-	X	L	-	-	-	-	-	-	-	6	-	0.67
LT546210.1	113768	M.houstonense	Mobilizable	X	X	L	X	2	-	X	-	X	-	121	-	0.64
LWCS01000055.1	26976	M.iranicum	Non-mobilizable	-	X	L	-	-	-	-	-	-	-	36	-	0.64
LWCS01000059.1	23029	M.iranicum	Mobilizable	X	X	L	-	-	-	-	-	-	-	27	-	0.66
LZHU01000033.1	44747	M.conceptionense	Non-mobilizable	-	X	L	X	5	-	-	-	-	-	49	-	0.65
LZIH01000215.1	77841	M.fortuitum	Non-mobilizable	-	X	L	X	3	-	-	-	-	-	82	-	0.62
LZIP01000167.1	7624	M.fortuitum	Non-mobilizable	-	X	L	-	-	-	-	-	-	-	11	-	0.66
LZLN01000067.1	3362	M.conceptionense	Non-mobilizable	-	X	L	-	-	-	-	-	-	-	4	-	0.67
LZSD01000492.1	10975	M.elephantis	Non-mobilizable	-	-	C	-	-	-	-	-	-	-	17	-	0.67
LZSJ01000055.1	21448	M.fortuitum	Non-mobilizable	-	-	C	-	-	-	-	-	-	-	22	-	0.67
LZSK01000011.1	18677	M.conceptionense	Non-mobilizable	-	X	L	-	-	-	-	-	-	-	27	-	0.65
LZSK01000094.1	63615	M.conceptionense	Conjugative	X	-	L	X	5	X	X	X	-	-	57	-	0.65
LZSL01000095.1	13990	M.setense	Mobilizable	X	X	L	-	-	-	-	-	-	-	15	-	0.65
LZSN01000071.1	16365	M.fortuitum	Mobilizable	X	X	L	-	-	-	-	-	-	-	18	-	0.64
LZSN01000086.1	13362	M.fortuitum	Non-mobilizable	-	X	C	-	-	-	-	-	-	-	13	-	0.68
LZST01000152.1	15163	M.monacense	Mobilizable	X	X	L	-	-	-	-	-	-	-	18	-	0.65
LZSY01000007.1	23253	M.peregrinum	Non-mobilizable	-	-	C	-	-	-	-	-	-	-	1	-	0.67
LZSY01000051.1	18952	M.peregrinum	Non-mobilizable	-	X	L	-	-	-	-	-	-	-	26	-	0.65
MBER01000003.1	23239	M.fortuitum	Non-mobilizable	-	-	C	-	-	-	-	-	-	-	2	-	0.66
MBGE01000155.1	3514	M.conceptionense	Non-mobilizable	-	X	L	-	-	-	-	-	-	-	4	-	0.67
MBGF01000111.1	65415	M.conceptionense	Non-mobilizable	-	-	C	-	-	-	-	-	X	-	101	-	0.66
MBGG01000106.1	3829	M.conceptionense	Non-mobilizable	-	X	L	-	-	-	-	-	-	-	5	-	0.66
MIGZ01000084.1	21484	M.holsaticum	Non-mobilizable	-	-	C	-	-	-	-	-	-	-	22	-	0.69
MIHA01000037.1	25046	M.flavescens	Mobilizable	X	X	L	-	-	-	-	-	-	-	29	-	0.66
MIHF01000092.1	22480	M.porcinum	Mobilizable	X	X	C	-	-	-	-	-	-	-	25	-	0.64
MVIA01000062.1	20989	M.monacense	Mobilizable	X	X	C	-	-	-	-	-	-	-	22	-	0.64
MVIH01000033.1	22381	M.rhodesiae	Mobilizable	X	X	C	-	-	-	-	-	-	-	22	-	0.65
MVIH01000034.1	22133	M.rhodesiae	Mobilizable	X	X	C	-	-	-	-	-	-	-	30	-	0.65
MVIM01000020.1	101132	M.tusciae	Conjugative	X	-	L	X	5	X	X	X	-	-	104	-	0.65
MVIM01000034.1	23387	M.tusciae	Non-mobilizable	-	X	C	-	-	-	X	-	-	-	28	-	0.67
MZMR01000001.1	272461	M.sp.	Non-mobilizable	-	-	L	X	3	X	-	-	-	-	323	32	0.63
MZMR01000015.1	160336	M.sp.	Conjugative	X	X	C	X	2	X	X	X	-	-	163	-	0.66
MZMR01000023.1	21616	M.sp.	Non-mobilizable	-	X	L	-	-	-	-	-	-	-	27	-	0.64
NCSV01000024.1	20038	M.peregrinum	Non-mobilizable	-	X	L	-	-	-	-	-	-	-	21	-	0.64
NPKO01000025.1	4824	M.sp.	Mobilizable	X	-	L	-	-	-	-	-	-	-	7	-	0.37
NPKO01000027.1	3669	M.sp.	Mobilizable	X	-	L	-	-	-	-	-	-	-	3	-	0.41
NPKO01000028.1	2998	M.sp.	Mobilizable	X	-	L	-	-	-	-	-	-	-	2	-	0.41
NPKR01000012.1	215069	M.sp.	Conjugative	X	X	C	X	2	X	X	X	X	-	212	1	0.67
PDCO01000049.1	22061	M.boenickei	Mobilizable	X	X	C	-	-	-	-	-	-	-	23	-	0.64
PDCP01000131.1	11147	M.agri	Non-mobilizable	-	X	L	-	-	-	-	-	-	-	12	-	0.67
POTP01000027.1	27107	M.cosmeticum	Mobilizable	X	X	C	-	-	-	-	-	-	-	30	-	0.65
PUTU01000877.1	1375	M.austroafricanum	Non-mobilizable	-	X	L	-	-	-	-	-	-	-	1	-	0.68
QJJU01000023.1	97140	M.moriokaense	Non-mobilizable	-	-	L	X	2	-	-	-	X	-	102	-	0.64
QJJU01000028.1	65378	M.moriokaense	Non-mobilizable	-	X	L	-	-	-	-	-	-	-	74	-	0.66
QMEW01000029.1	67928	M.sp.	Conjugative	X	-	L	X	5	X	X	X	-	-	66	-	0.65
QMEW01000045.1	29582	M.sp.	Mobilizable	X	X	L	-	-	-	-	-	-	-	32	-	0.66
QMEW01000047.1	29131	M.sp.	Non-mobilizable	-	X	L	-	-	X	X	X	-	X	25	-	0.67
QMEW01000048.1	27840	M.sp.	Mobilizable	X	X	L	-	-	-	-	-	-	-	37	-	0.65
QMEW01000060.1	7405	M.sp.	Non-mobilizable	-	X	L	-	-	-	-	-	-	-	10	-	0.65
QQBJ01000022.1	181931	M.moriokaense	Non-mobilizable	-	X	L	X	1	X	-	X	-	X	199	-	0.67
RXJU01000029.1	139044	M.sp.	Non-mobilizable	-	-	L	X	3	-	-	-	-	X	141	-	0.66
RXJU01000078.1	54312	M.sp.	Non-mobilizable	-	X	L	-	-	-	-	-	-	-	70	-	0.66
SSGC01000161.1	55415	M.mageritense	Non-mobilizable	-	X	L	-	-	-	-	-	X	-	54	-	0.63
STGE01000050.1	12469	M.sp.	Mobilizable	X	X	L	-	-	-	-	-	-	-	10	-	0.67
UGQI01000002.1	24660	M.phlei	Non-mobilizable	-	-	C	-	-	-	-	-	-	-	26	-	0.73
UGQM01000004.1	32584	M.gilvum	Mobilizable	X	X	L	-	-	-	-	-	-	-	42	-	0.66
UGQM01000005.1	63690	M.gilvum	Non-mobilizable	-	X	L	X	2	-	-	-	-	-	57	-	0.66
UGQM01000009.1	23908	M.gilvum	Mobilizable	X	X	L	-	-	-	-	-	-	-	33	-	0.64
VHPZ01000142.1	7991	M.fortuitum	Non-mobilizable	-	X	L	-	-	-	-	-	-	-	11	-	0.66
VHPZ01000182.1	2831	M.fortuitum	Non-mobilizable	-	X	L	-	-	-	-	-	-	-	4	-	0.64
VIFX01000075.1	17143	M.hodleri	Mobilizable	X	-	L	-	-	-	-	-	-	-	16	-	0.67
VIFX01000095.1	2452	M.hodleri	Non-mobilizable	-	X	L	-	-	-	-	-	-	-	5	-	0.69
VIFX01000097.1	1847	M.hodleri	Non-mobilizable	-	X	L	-	-	-	-	-	-	-	3	-	0.73
VTGV01000017.1	151201	M.sp.	Conjugative	X	X	C	X	2	X	X	X	-	-	153	-	0.66
VTGV01000046.1	20701	M.sp.	Non-mobilizable	-	X	L	-	-	-	-	-	-	-	27	-	0.65
VTGW01000011.1	21648	M.sp.	Non-mobilizable	-	X	L	-	-	-	-	-	-	-	27	-	0.64
VTGZ01000002.1	20936	M.sp.	Non-mobilizable	-	X	L	-	-	-	-	-	-	-	27	-	0.65
VTHG01000009.1	270778	M.sp.	Non-mobilizable	-	-	L	X	3	-	-	-	-	-	322	32	0.63
VTHG01000015.1	158043	M.sp.	Conjugative	X	X	C	X	2	X	X	X	-	-	159	-	0.66
VTHG01000021.1	21838	M.sp.	Non-mobilizable	-	X	L	-	-	-	-	-	-	-	27	-	0.65
VTHH01000013.1	158043	M.sp.	Conjugative	X	X	C	X	2	X	X	X	-	-	159	-	0.66
VTHH01000019.1	21648	M.sp.	Non-mobilizable	-	X	L	-	-	-	-	-	-	-	27	-	0.64
VTHI01000024.1	21646	M.sp.	Non-mobilizable	-	X	L	-	-	-	-	-	-	-	27	-	0.64
Legend: X, presence; -, not identified; C, circular; L, linear

## Sheet: Table S6
Table S6. Number of genomes and plasmids per species
Species	# genomes of the species	# plasmids identified in the species	# genomes with plasmids
Mycolicibacterium fortuitum	23	15	8
Mycolicibacterium conceptionense	13	12	9
Mycolicibacterium mucogenicum	8	8	4
Mycolicibacterium peregrinum	8	7	4
Mycolicibacterium phlei	8	2	2
Mycolicibacterium neoaurum	7	2	1
Mycolicibacterium elephantis	6	1	1
Mycolicibacterium porcinum	6	1	1
Mycolicibacterium novocastrense	4	3	2
Mycolicibacterium setense	4	1	1
Mycolicibacterium obuense	3	8	2
Mycolicibacterium iranicum	3	6	3
Mycolicibacterium rhodesiae	3	5	2
Mycolicibacterium hodleri	3	4	2
Mycolicibacterium senegalense	3	3	2
Mycolicibacterium gilvum	3	3	1
Mycolicibacterium moriokaense	3	3	2
Mycolicibacterium monacense	3	2	2
Mycolicibacterium flavescens	3	1	1
Mycolicibacterium chlorophenolicum	2	12	2
Mycolicibacterium tusciae	2	5	2
Mycolicibacterium llatzerense	2	4	2
Mycolicibacterium rufum	2	3	1
Mycolicibacterium wolinskyi	2	3	2
Mycolicibacterium boenickei	2	2	2
Mycolicibacterium canariasense	2	2	2
Mycolicibacterium austroafricanum	2	1	1
Mycolicibacterium mageritense	2	1	1
Mycolicibacterium agri	1	1	1
Mycolicibacterium cosmeticum	1	1	1
Mycolicibacterium holsaticum	1	1	1
Mycolicibacterium fallax	1	1	1
Mycolicibacterium aromaticivorans	1	1	1
Mycolicibacterium brisbanense	1	1	1
Mycolicibacterium houstonense	1	1	1
Mycolicibacterium septicum	1	1	1
Mycolicibacterium sp. CBMA230	1	1	1
Mycolicibacterium sp. CBMA361	1	1	1
Mycolicibacterium sp. CBMA311	1	1	1
Mycolicibacterium sp. CBMA293	1	2	1
Mycolicibacterium sp. CBMA360	1	2	1
Mycolicibacterium sp. CBMA335	1	3	1
Mycolicibacterium sp. CBMA213	1	3	1
Mycolicibacterium sp. GF69	1	5	1
Mycolicibacterium sp. P9-64	1	3	1
Mycolicibacterium sp. NCC-Tsukiji	1	3	1
Mycolicibacterium sp. AWTP1-23	1	2	1
Mycolicibacterium sp. P1-18	1	1	1
Mycolicibacterium sp. CR10	1	1	1

## Sheet: Table S7
Table S7. List of Relaxase encoded by the inferred plasmids
Plasmid	Relaxase size (aa)	Domain
JYNL01000061.1	1134	TrwC
MZMR01000015.1	1006	TrwC
NPKO01000027.1	388	MobP
AGIQ01000010.1	1960	TrwC
BCSZ01000079.1	1344	TrwC
QMEW01000048.1	991	TrwC
BCSY01000136.1	1526	TrwC
LQOL01000093.1	1526	TrwC
LN879426.1	1936	TrwC
MIHF01000092.1	1813	TrwC
JROA01000004.1	967	TrwC
LZST01000152.1	943	TrwC
JYNL01000027.1	1001	TrwC
LZSN01000071.1	1257	TrwC
VTHH01000013.1	1006	TrwC
VTHG01000015.1	1006	TrwC
BCSZ01000078.1	1160	TrwC
UGQM01000004.1	1115	TrwC
NPKO01000028.1	449	MobV
AGJJ02000001.1	1960	TrwC
NPKR01000012.1	988	TrwC
PDCO01000049.1	1811	TrwC
NPKO01000027.1	109	MobC
CYSI01000006.1	1774	TrwC
MVIA01000062.1	970	TrwC
BCTA01000105.1	1960	TrwC
LWCS01000059.1	1141	TrwC
MVIH01000034.1	970	TrwC
ANBS01000014.1	1970	TrwC
BCQY01000032.1	949	TrwC
LIPZ01000048.1	991	TrwC
AUWT01000066.1	969	TrwC
JYNL01000065.1	949	TrwC
LQPP01000051.1	1814	TrwC
LIPZ01000076.1	968	TrwC
CTEF01000009.1	1180	TrwC
FUWC01000007.1	1811	TrwC
LAUZ02000104.1	802	TrwC
VTGV01000017.1	1006	TrwC
AGIQ01000020.1	1187	TrwC
MVIH01000033.1	972	TrwC
MIHA01000037.1	1526	TrwC
LQQA01000012.1	1927	TrwC
QMEW01000045.1	1114	TrwC
LQOP01000029.1	1927	TrwC
NPKO01000025.1	448	MobV
LN879425.1	1814	TrwC
MVIM01000020.1	1952	TrwC
LGTW01000042.1	1118	TrwC
POTP01000027.1	1226	TrwC
STGE01000050.1	945	TrwC
QMEW01000029.1	1952	TrwC
BHVW01000208.1	1415	TrwC
VIFX01000075.1	986	TrwC
LQPP01000078.1	1936	TrwC
AGJJ02000002.1	541	TrwC
AGJJ02000002.1	1206	TrwC
LZSL01000095.1	1904	TrwC
LZSK01000094.1	1927	TrwC
LAUZ02000080.1	1001	TrwC
JROA01000002.1	1958	TrwC
UGQM01000009.1	1001	TrwC
LAUZ02000066.1	969	TrwC
JXST01000040.1	1976	TrwC
LT546210.1	342	TrwC
LT546210.1	1603	TrwC
AGIQ01000021.1	1195	TrwC

## Sheet: Table S8
Table S8. InterProScan output of the Relaxase sequences from the inferred plasmids
Protein Accession	Sequence MD5 digest	Sequence Length (aa)	Analysis	Signature Accession	Signature Description	Start location	Stop location	e-value	Status	Date	InterPro accession	InterPro description
FUWC01000007.1_00015	adb1272455962afabcb9e99b1a29a8a5	1811	Coils	Coil		1498	1518	-	T	43964
FUWC01000007.1_00015	adb1272455962afabcb9e99b1a29a8a5	1811	Pfam	PF08751	TrwC relaxase	8	430	3.7E-92	T	43964	IPR014862	TrwC relaxase
FUWC01000007.1_00015	adb1272455962afabcb9e99b1a29a8a5	1811	Coils	Coil		1338	1358	-	T	43964
FUWC01000007.1_00015	adb1272455962afabcb9e99b1a29a8a5	1811	CDD	cd17933	DEXSc_RecD-like	598	760	5.12055e-17	T	43964
FUWC01000007.1_00015	adb1272455962afabcb9e99b1a29a8a5	1811	SUPERFAMILY	SSF52540		719	978	4.51E-23	T	43964	IPR027417	P-loop containing nucleoside triphosphate hydrolase
FUWC01000007.1_00015	adb1272455962afabcb9e99b1a29a8a5	1811	Gene3D	G3DSA:3.40.50.300		586	760	1.0E-35	T	43964
FUWC01000007.1_00015	adb1272455962afabcb9e99b1a29a8a5	1811	Pfam	PF13604	AAA domain	594	795	1.8E-56	T	43964
FUWC01000007.1_00015	adb1272455962afabcb9e99b1a29a8a5	1811	Gene3D	G3DSA:2.30.30.940		842	925	1.0E-35	T	43964
FUWC01000007.1_00015	adb1272455962afabcb9e99b1a29a8a5	1811	Coils	Coil		1766	1786	-	T	43964
FUWC01000007.1_00015	adb1272455962afabcb9e99b1a29a8a5	1811	CDD	cd18809	SF1_C_RecD	924	974	0.0538135	T	43964
FUWC01000007.1_00015	adb1272455962afabcb9e99b1a29a8a5	1811	Gene3D	G3DSA:3.40.50.300		761	974	1.0E-35	T	43964
FUWC01000007.1_00015	adb1272455962afabcb9e99b1a29a8a5	1811	SUPERFAMILY	SSF55464		2	433	3.34E-68	T	43964
FUWC01000007.1_00015	adb1272455962afabcb9e99b1a29a8a5	1811	SUPERFAMILY	SSF52540		591	750	1.8E-20	T	43964	IPR027417	P-loop containing nucleoside triphosphate hydrolase
ANBS01000014.1_00014	303a523fec91ad7b6ee80769010364b3	1970	MobiDBLite	mobidb-lite	consensus disorder prediction	1398	1466	-	T	43964
ANBS01000014.1_00014	303a523fec91ad7b6ee80769010364b3	1970	Gene3D	G3DSA:2.30.30.940		836	921	1.9E-37	T	43964
ANBS01000014.1_00014	303a523fec91ad7b6ee80769010364b3	1970	Pfam	PF08751	TrwC relaxase	10	433	1.2E-81	T	43964	IPR014862	TrwC relaxase
ANBS01000014.1_00014	303a523fec91ad7b6ee80769010364b3	1970	Pfam	PF13604	AAA domain	1754	1846	4.3E-8	T	43964
ANBS01000014.1_00014	303a523fec91ad7b6ee80769010364b3	1970	Pfam	PF13604	AAA domain	598	792	8.6E-53	T	43964
ANBS01000014.1_00014	303a523fec91ad7b6ee80769010364b3	1970	SUPERFAMILY	SSF52540		594	745	1.95E-19	T	43964	IPR027417	P-loop containing nucleoside triphosphate hydrolase
ANBS01000014.1_00014	303a523fec91ad7b6ee80769010364b3	1970	SUPERFAMILY	SSF52540		715	978	1.18E-26	T	43964	IPR027417	P-loop containing nucleoside triphosphate hydrolase
ANBS01000014.1_00014	303a523fec91ad7b6ee80769010364b3	1970	Coils	Coil		1652	1672	-	T	43964
ANBS01000014.1_00014	303a523fec91ad7b6ee80769010364b3	1970	Gene3D	G3DSA:3.40.50.300		758	964	1.9E-37	T	43964
ANBS01000014.1_00014	303a523fec91ad7b6ee80769010364b3	1970	CDD	cd17933	DEXSc_RecD-like	608	752	6.74222e-20	T	43964
ANBS01000014.1_00014	303a523fec91ad7b6ee80769010364b3	1970	MobiDBLite	mobidb-lite	consensus disorder prediction	1398	1413	-	T	43964
ANBS01000014.1_00014	303a523fec91ad7b6ee80769010364b3	1970	Gene3D	G3DSA:3.40.50.300		592	757	1.9E-37	T	43964
ANBS01000014.1_00014	303a523fec91ad7b6ee80769010364b3	1970	Coils	Coil		1969	1970	-	T	43964
ANBS01000014.1_00014	303a523fec91ad7b6ee80769010364b3	1970	CDD	cd18809	SF1_C_RecD	920	965	0.032502	T	43964
ANBS01000014.1_00014	303a523fec91ad7b6ee80769010364b3	1970	Coils	Coil		1559	1579	-	T	43964
ANBS01000014.1_00014	303a523fec91ad7b6ee80769010364b3	1970	SUPERFAMILY	SSF55464		1	436	3.89E-61	T	43964
LQPP01000051.1_00003	1a4636940eab3078f398f11b74103405	1814	MobiDBLite	mobidb-lite	consensus disorder prediction	1702	1722	-	T	43964
LQPP01000051.1_00003	1a4636940eab3078f398f11b74103405	1814	Gene3D	G3DSA:3.40.50.300		760	973	8.4E-41	T	43964
LQPP01000051.1_00003	1a4636940eab3078f398f11b74103405	1814	CDD	cd17933	DEXSc_RecD-like	597	751	3.23348e-21	T	43964
LQPP01000051.1_00003	1a4636940eab3078f398f11b74103405	1814	SUPERFAMILY	SSF55464		1	439	1.24E-68	T	43964
LQPP01000051.1_00003	1a4636940eab3078f398f11b74103405	1814	Pfam	PF08751	TrwC relaxase	8	429	4.4E-93	T	43964	IPR014862	TrwC relaxase
LQPP01000051.1_00003	1a4636940eab3078f398f11b74103405	1814	Coils	Coil		1500	1520	-	T	43964
LQPP01000051.1_00003	1a4636940eab3078f398f11b74103405	1814	CDD	cd18809	SF1_C_RecD	923	973	0.0296765	T	43964
LQPP01000051.1_00003	1a4636940eab3078f398f11b74103405	1814	SUPERFAMILY	SSF52540		717	977	2.54E-25	T	43964	IPR027417	P-loop containing nucleoside triphosphate hydrolase
LQPP01000051.1_00003	1a4636940eab3078f398f11b74103405	1814	Gene3D	G3DSA:3.40.50.300		586	759	8.4E-41	T	43964
LQPP01000051.1_00003	1a4636940eab3078f398f11b74103405	1814	Pfam	PF13604	AAA domain	594	794	1.5E-57	T	43964
LQPP01000051.1_00003	1a4636940eab3078f398f11b74103405	1814	Coils	Coil		1340	1360	-	T	43964
LQPP01000051.1_00003	1a4636940eab3078f398f11b74103405	1814	Coils	Coil		1769	1789	-	T	43964
LQPP01000051.1_00003	1a4636940eab3078f398f11b74103405	1814	SUPERFAMILY	SSF52540		590	751	1.81E-20	T	43964	IPR027417	P-loop containing nucleoside triphosphate hydrolase
LQPP01000051.1_00003	1a4636940eab3078f398f11b74103405	1814	Gene3D	G3DSA:2.30.30.940		841	924	8.4E-41	T	43964
LN879425.1_00024	1a4636940eab3078f398f11b74103405	1814	MobiDBLite	mobidb-lite	consensus disorder prediction	1702	1722	-	T	43964
LN879425.1_00024	1a4636940eab3078f398f11b74103405	1814	Gene3D	G3DSA:3.40.50.300		760	973	8.4E-41	T	43964
LN879425.1_00024	1a4636940eab3078f398f11b74103405	1814	CDD	cd17933	DEXSc_RecD-like	597	751	3.23348e-21	T	43964
LN879425.1_00024	1a4636940eab3078f398f11b74103405	1814	SUPERFAMILY	SSF55464		1	439	1.24E-68	T	43964
LN879425.1_00024	1a4636940eab3078f398f11b74103405	1814	Pfam	PF08751	TrwC relaxase	8	429	4.4E-93	T	43964	IPR014862	TrwC relaxase
LN879425.1_00024	1a4636940eab3078f398f11b74103405	1814	Coils	Coil		1500	1520	-	T	43964
LN879425.1_00024	1a4636940eab3078f398f11b74103405	1814	CDD	cd18809	SF1_C_RecD	923	973	0.0296765	T	43964
LN879425.1_00024	1a4636940eab3078f398f11b74103405	1814	SUPERFAMILY	SSF52540		717	977	2.54E-25	T	43964	IPR027417	P-loop containing nucleoside triphosphate hydrolase
LN879425.1_00024	1a4636940eab3078f398f11b74103405	1814	Gene3D	G3DSA:3.40.50.300		586	759	8.4E-41	T	43964
LN879425.1_00024	1a4636940eab3078f398f11b74103405	1814	Pfam	PF13604	AAA domain	594	794	1.5E-57	T	43964
LN879425.1_00024	1a4636940eab3078f398f11b74103405	1814	Coils	Coil		1340	1360	-	T	43964
LN879425.1_00024	1a4636940eab3078f398f11b74103405	1814	Coils	Coil		1769	1789	-	T	43964
LN879425.1_00024	1a4636940eab3078f398f11b74103405	1814	SUPERFAMILY	SSF52540		590	751	1.81E-20	T	43964	IPR027417	P-loop containing nucleoside triphosphate hydrolase
LN879425.1_00024	1a4636940eab3078f398f11b74103405	1814	Gene3D	G3DSA:2.30.30.940		841	924	8.4E-41	T	43964
JXST01000040.1_00009	d7faecdd39963ea3bed013e0c3b3df75	1976	MobiDBLite	mobidb-lite	consensus disorder prediction	1954	1976	-	T	43964
JXST01000040.1_00009	d7faecdd39963ea3bed013e0c3b3df75	1976	Coils	Coil		1976	1976	-	T	43964
JXST01000040.1_00009	d7faecdd39963ea3bed013e0c3b3df75	1976	Coils	Coil		1676	1696	-	T	43964
JXST01000040.1_00009	d7faecdd39963ea3bed013e0c3b3df75	1976	Gene3D	G3DSA:3.40.50.300		760	983	3.2E-31	T	43964
JXST01000040.1_00009	d7faecdd39963ea3bed013e0c3b3df75	1976	MobiDBLite	mobidb-lite	consensus disorder prediction	1427	1451	-	T	43964
JXST01000040.1_00009	d7faecdd39963ea3bed013e0c3b3df75	1976	CDD	cd17933	DEXSc_RecD-like	600	758	2.85833e-19	T	43964
JXST01000040.1_00009	d7faecdd39963ea3bed013e0c3b3df75	1976	SUPERFAMILY	SSF55464		1	441	1.37E-62	T	43964
JXST01000040.1_00009	d7faecdd39963ea3bed013e0c3b3df75	1976	Pfam	PF08751	TrwC relaxase	9	432	1.4E-84	T	43964	IPR014862	TrwC relaxase
JXST01000040.1_00009	d7faecdd39963ea3bed013e0c3b3df75	1976	Gene3D	G3DSA:3.40.50.300		588	759	3.2E-31	T	43964
JXST01000040.1_00009	d7faecdd39963ea3bed013e0c3b3df75	1976	SUPERFAMILY	SSF52540		720	983	4.25E-21	T	43964	IPR027417	P-loop containing nucleoside triphosphate hydrolase
JXST01000040.1_00009	d7faecdd39963ea3bed013e0c3b3df75	1976	Gene3D	G3DSA:2.30.30.940		851	932	3.2E-31	T	43964
JXST01000040.1_00009	d7faecdd39963ea3bed013e0c3b3df75	1976	SUPERFAMILY	SSF52540		593	749	1.0E-18	T	43964	IPR027417	P-loop containing nucleoside triphosphate hydrolase
JXST01000040.1_00009	d7faecdd39963ea3bed013e0c3b3df75	1976	CDD	cd18809	SF1_C_RecD	926	982	0.0311299	T	43964
JXST01000040.1_00009	d7faecdd39963ea3bed013e0c3b3df75	1976	Pfam	PF13604	AAA domain	1780	1889	7.3E-8	T	43964
JXST01000040.1_00009	d7faecdd39963ea3bed013e0c3b3df75	1976	Pfam	PF13604	AAA domain	596	794	1.5E-53	T	43964
MVIM01000020.1_00066	b2f9f7e2023f38c4aaf8833b8af1a3ab	1952	CDD	cd18786	SF1_C	922	968	1.76687	T	43964
MVIM01000020.1_00066	b2f9f7e2023f38c4aaf8833b8af1a3ab	1952	Gene3D	G3DSA:3.40.50.300		586	760	2.0E-37	T	43964
MVIM01000020.1_00066	b2f9f7e2023f38c4aaf8833b8af1a3ab	1952	SUPERFAMILY	SSF52540		719	971	6.64E-21	T	43964	IPR027417	P-loop containing nucleoside triphosphate hydrolase
MVIM01000020.1_00066	b2f9f7e2023f38c4aaf8833b8af1a3ab	1952	SMART	SM00382		611	739	0.007	T	43964	IPR003593	AAA+ ATPase domain
MVIM01000020.1_00066	b2f9f7e2023f38c4aaf8833b8af1a3ab	1952	Gene3D	G3DSA:3.40.50.300		761	961	2.0E-37	T	43964
MVIM01000020.1_00066	b2f9f7e2023f38c4aaf8833b8af1a3ab	1952	Coils	Coil		1668	1688	-	T	43964
MVIM01000020.1_00066	b2f9f7e2023f38c4aaf8833b8af1a3ab	1952	CDD	cd17933	DEXSc_RecD-like	599	759	1.31459e-21	T	43964
MVIM01000020.1_00066	b2f9f7e2023f38c4aaf8833b8af1a3ab	1952	Pfam	PF08751	TrwC relaxase	10	430	1.1E-82	T	43964	IPR014862	TrwC relaxase
MVIM01000020.1_00066	b2f9f7e2023f38c4aaf8833b8af1a3ab	1952	SUPERFAMILY	SSF52540		593	753	6.42E-23	T	43964	IPR027417	P-loop containing nucleoside triphosphate hydrolase
MVIM01000020.1_00066	b2f9f7e2023f38c4aaf8833b8af1a3ab	1952	Pfam	PF13604	AAA domain	595	795	7.6E-51	T	43964
MVIM01000020.1_00066	b2f9f7e2023f38c4aaf8833b8af1a3ab	1952	Coils	Coil		1507	1527	-	T	43964
MVIM01000020.1_00066	b2f9f7e2023f38c4aaf8833b8af1a3ab	1952	Gene3D	G3DSA:2.30.30.940		841	924	2.0E-37	T	43964
MVIM01000020.1_00066	b2f9f7e2023f38c4aaf8833b8af1a3ab	1952	SUPERFAMILY	SSF55464		3	434	1.24E-61	T	43964
CYSI01000006.1_00054	2ab98093d0edab9d908ad1ef71b1088c	1774	SUPERFAMILY	SSF55464		1	436	3.25E-61	T	43964
CYSI01000006.1_00054	2ab98093d0edab9d908ad1ef71b1088c	1774	CDD	cd17933	DEXSc_RecD-like	608	752	6.91352e-20	T	43964
CYSI01000006.1_00054	2ab98093d0edab9d908ad1ef71b1088c	1774	Pfam	PF13604	AAA domain	598	792	7.5E-53	T	43964
CYSI01000006.1_00054	2ab98093d0edab9d908ad1ef71b1088c	1774	Pfam	PF13604	AAA domain	1558	1650	4.3E-8	T	43964
CYSI01000006.1_00054	2ab98093d0edab9d908ad1ef71b1088c	1774	SUPERFAMILY	SSF52540		715	978	9.03E-27	T	43964	IPR027417	P-loop containing nucleoside triphosphate hydrolase
CYSI01000006.1_00054	2ab98093d0edab9d908ad1ef71b1088c	1774	Gene3D	G3DSA:3.40.50.300		592	757	1.6E-37	T	43964
CYSI01000006.1_00054	2ab98093d0edab9d908ad1ef71b1088c	1774	Gene3D	G3DSA:3.40.50.300		758	964	1.6E-37	T	43964
CYSI01000006.1_00054	2ab98093d0edab9d908ad1ef71b1088c	1774	Coils	Coil		1456	1476	-	T	43964
CYSI01000006.1_00054	2ab98093d0edab9d908ad1ef71b1088c	1774	Gene3D	G3DSA:2.30.30.940		836	921	1.6E-37	T	43964
CYSI01000006.1_00054	2ab98093d0edab9d908ad1ef71b1088c	1774	CDD	cd18809	SF1_C_RecD	920	965	0.399662	T	43964
CYSI01000006.1_00054	2ab98093d0edab9d908ad1ef71b1088c	1774	Pfam	PF08751	TrwC relaxase	10	433	9.7E-82	T	43964	IPR014862	TrwC relaxase
CYSI01000006.1_00054	2ab98093d0edab9d908ad1ef71b1088c	1774	SUPERFAMILY	SSF52540		594	745	1.64E-19	T	43964	IPR027417	P-loop containing nucleoside triphosphate hydrolase
JROA01000002.1_00165	3ceab86d72b8fa85cf09add2aad47e82	1958	Gene3D	G3DSA:3.40.50.300		762	976	1.7E-40	T	43964
JROA01000002.1_00165	3ceab86d72b8fa85cf09add2aad47e82	1958	Coils	Coil		1635	1655	-	T	43964
JROA01000002.1_00165	3ceab86d72b8fa85cf09add2aad47e82	1958	Gene3D	G3DSA:3.40.50.300		589	761	1.7E-40	T	43964
JROA01000002.1_00165	3ceab86d72b8fa85cf09add2aad47e82	1958	Pfam	PF13604	AAA domain	595	800	1.3E-56	T	43964
JROA01000002.1_00165	3ceab86d72b8fa85cf09add2aad47e82	1958	Pfam	PF13604	AAA domain	1719	1836	1.0E-6	T	43964
JROA01000002.1_00165	3ceab86d72b8fa85cf09add2aad47e82	1958	SUPERFAMILY	SSF52540		592	751	1.25E-21	T	43964	IPR027417	P-loop containing nucleoside triphosphate hydrolase
JROA01000002.1_00165	3ceab86d72b8fa85cf09add2aad47e82	1958	MobiDBLite	mobidb-lite	consensus disorder prediction	1410	1430	-	T	43964
JROA01000002.1_00165	3ceab86d72b8fa85cf09add2aad47e82	1958	CDD	cd18809	SF1_C_RecD	931	976	0.00115362	T	43964
JROA01000002.1_00165	3ceab86d72b8fa85cf09add2aad47e82	1958	Coils	Coil		1543	1563	-	T	43964
JROA01000002.1_00165	3ceab86d72b8fa85cf09add2aad47e82	1958	SUPERFAMILY	SSF55464		2	433	1.88E-66	T	43964
JROA01000002.1_00165	3ceab86d72b8fa85cf09add2aad47e82	1958	CDD	cd17933	DEXSc_RecD-like	610	756	8.08883e-16	T	43964
JROA01000002.1_00165	3ceab86d72b8fa85cf09add2aad47e82	1958	Gene3D	G3DSA:2.30.30.940		849	932	1.7E-40	T	43964
JROA01000002.1_00165	3ceab86d72b8fa85cf09add2aad47e82	1958	SUPERFAMILY	SSF52540		719	981	6.77E-25	T	43964	IPR027417	P-loop containing nucleoside triphosphate hydrolase
JROA01000002.1_00165	3ceab86d72b8fa85cf09add2aad47e82	1958	Coils	Coil		1475	1495	-	T	43964
JROA01000002.1_00165	3ceab86d72b8fa85cf09add2aad47e82	1958	Pfam	PF08751	TrwC relaxase	8	430	3.6E-90	T	43964	IPR014862	TrwC relaxase
MIHA01000037.1_00005	27bb9a8085f253541c0f4b5c133f1ef1	1526	SUPERFAMILY	SSF52540		594	749	4.77E-24	T	43964	IPR027417	P-loop containing nucleoside triphosphate hydrolase
MIHA01000037.1_00005	27bb9a8085f253541c0f4b5c133f1ef1	1526	CDD	cd18809	SF1_C_RecD	928	973	0.000246344	T	43964
MIHA01000037.1_00005	27bb9a8085f253541c0f4b5c133f1ef1	1526	CDD	cd17933	DEXSc_RecD-like	601	760	2.17294e-24	T	43964
MIHA01000037.1_00005	27bb9a8085f253541c0f4b5c133f1ef1	1526	SUPERFAMILY	SSF55464		4	438	2.93E-65	T	43964
MIHA01000037.1_00005	27bb9a8085f253541c0f4b5c133f1ef1	1526	Pfam	PF08751	TrwC relaxase	13	434	4.4E-89	T	43964	IPR014862	TrwC relaxase
MIHA01000037.1_00005	27bb9a8085f253541c0f4b5c133f1ef1	1526	Pfam	PF13604	AAA domain	597	795	1.6E-55	T	43964
MIHA01000037.1_00005	27bb9a8085f253541c0f4b5c133f1ef1	1526	Gene3D	G3DSA:3.40.50.300		558	772	9.7E-35	T	43964
MIHA01000037.1_00005	27bb9a8085f253541c0f4b5c133f1ef1	1526	MobiDBLite	mobidb-lite	consensus disorder prediction	1506	1526	-	T	43964
MIHA01000037.1_00005	27bb9a8085f253541c0f4b5c133f1ef1	1526	Gene3D	G3DSA:3.40.50.300		915	985	1.6E-5	T	43964
MIHA01000037.1_00005	27bb9a8085f253541c0f4b5c133f1ef1	1526	MobiDBLite	mobidb-lite	consensus disorder prediction	1503	1526	-	T	43964
MIHA01000037.1_00005	27bb9a8085f253541c0f4b5c133f1ef1	1526	SUPERFAMILY	SSF52540		718	981	5.9E-28	T	43964	IPR027417	P-loop containing nucleoside triphosphate hydrolase
LZSK01000094.1_00034	7ff6e1b2cf5ea24664b6dd541d4adbf0	1927	CDD	cd18809	SF1_C_RecD	925	975	0.174921	T	43964
LZSK01000094.1_00034	7ff6e1b2cf5ea24664b6dd541d4adbf0	1927	SUPERFAMILY	SSF52540		591	751	2.92E-22	T	43964	IPR027417	P-loop containing nucleoside triphosphate hydrolase
LZSK01000094.1_00034	7ff6e1b2cf5ea24664b6dd541d4adbf0	1927	CDD	cd17933	DEXSc_RecD-like	598	760	1.47073e-21	T	43964
LZSK01000094.1_00034	7ff6e1b2cf5ea24664b6dd541d4adbf0	1927	Pfam	PF13604	AAA domain	594	795	6.9E-58	T	43964
LZSK01000094.1_00034	7ff6e1b2cf5ea24664b6dd541d4adbf0	1927	Pfam	PF13604	AAA domain	1711	1830	1.0E-6	T	43964
LZSK01000094.1_00034	7ff6e1b2cf5ea24664b6dd541d4adbf0	1927	Pfam	PF08751	TrwC relaxase	8	430	2.9E-95	T	43964	IPR014862	TrwC relaxase
LZSK01000094.1_00034	7ff6e1b2cf5ea24664b6dd541d4adbf0	1927	Gene3D	G3DSA:3.40.50.300		587	760	4.2E-38	T	43964
LZSK01000094.1_00034	7ff6e1b2cf5ea24664b6dd541d4adbf0	1927	SUPERFAMILY	SSF52540		718	979	6.05E-24	T	43964	IPR027417	P-loop containing nucleoside triphosphate hydrolase
LZSK01000094.1_00034	7ff6e1b2cf5ea24664b6dd541d4adbf0	1927	Coils	Coil		1628	1655	-	T	43964
LZSK01000094.1_00034	7ff6e1b2cf5ea24664b6dd541d4adbf0	1927	Coils	Coil		362	382	-	T	43964
LZSK01000094.1_00034	7ff6e1b2cf5ea24664b6dd541d4adbf0	1927	Gene3D	G3DSA:2.30.30.940		845	926	4.2E-38	T	43964
LZSK01000094.1_00034	7ff6e1b2cf5ea24664b6dd541d4adbf0	1927	SUPERFAMILY	SSF55464		2	433	9.16E-72	T	43964
LZSK01000094.1_00034	7ff6e1b2cf5ea24664b6dd541d4adbf0	1927	Gene3D	G3DSA:3.40.50.300		761	972	4.2E-38	T	43964
LZSK01000094.1_00034	7ff6e1b2cf5ea24664b6dd541d4adbf0	1927	Coils	Coil		1475	1495	-	T	43964
MIHF01000092.1_00006	fa978ba8f27901c9321f8ee422e0ffa4	1813	Coils	Coil		1341	1361	-	T	43964
MIHF01000092.1_00006	fa978ba8f27901c9321f8ee422e0ffa4	1813	CDD	cd17933	DEXSc_RecD-like	598	752	1.21198e-16	T	43964
MIHF01000092.1_00006	fa978ba8f27901c9321f8ee422e0ffa4	1813	Pfam	PF08751	TrwC relaxase	8	430	7.7E-93	T	43964	IPR014862	TrwC relaxase
MIHF01000092.1_00006	fa978ba8f27901c9321f8ee422e0ffa4	1813	Pfam	PF13604	AAA domain	594	795	1.8E-56	T	43964
MIHF01000092.1_00006	fa978ba8f27901c9321f8ee422e0ffa4	1813	MobiDBLite	mobidb-lite	consensus disorder prediction	1701	1720	-	T	43964
MIHF01000092.1_00006	fa978ba8f27901c9321f8ee422e0ffa4	1813	Gene3D	G3DSA:3.40.50.300		761	974	7.7E-36	T	43964
MIHF01000092.1_00006	fa978ba8f27901c9321f8ee422e0ffa4	1813	Coils	Coil		1500	1520	-	T	43964
MIHF01000092.1_00006	fa978ba8f27901c9321f8ee422e0ffa4	1813	Gene3D	G3DSA:2.30.30.940		842	925	7.7E-36	T	43964
MIHF01000092.1_00006	fa978ba8f27901c9321f8ee422e0ffa4	1813	SUPERFAMILY	SSF52540		719	978	1.41E-23	T	43964	IPR027417	P-loop containing nucleoside triphosphate hydrolase
MIHF01000092.1_00006	fa978ba8f27901c9321f8ee422e0ffa4	1813	CDD	cd18809	SF1_C_RecD	924	974	0.0576935	T	43964
MIHF01000092.1_00006	fa978ba8f27901c9321f8ee422e0ffa4	1813	SUPERFAMILY	SSF55464		2	433	3.16E-68	T	43964
MIHF01000092.1_00006	fa978ba8f27901c9321f8ee422e0ffa4	1813	SUPERFAMILY	SSF52540		591	750	7.63E-21	T	43964	IPR027417	P-loop containing nucleoside triphosphate hydrolase
MIHF01000092.1_00006	fa978ba8f27901c9321f8ee422e0ffa4	1813	Gene3D	G3DSA:3.40.50.300		587	760	7.7E-36	T	43964
QMEW01000029.1_00034	c7e92d9771a8de9ea6e824ba503b7b57	1952	CDD	cd18786	SF1_C	922	968	1.76687	T	43964
QMEW01000029.1_00034	c7e92d9771a8de9ea6e824ba503b7b57	1952	SUPERFAMILY	SSF52540		593	753	5.51E-23	T	43964	IPR027417	P-loop containing nucleoside triphosphate hydrolase
QMEW01000029.1_00034	c7e92d9771a8de9ea6e824ba503b7b57	1952	SMART	SM00382		611	739	0.0062	T	43964	IPR003593	AAA+ ATPase domain
QMEW01000029.1_00034	c7e92d9771a8de9ea6e824ba503b7b57	1952	Coils	Coil		1668	1688	-	T	43964
QMEW01000029.1_00034	c7e92d9771a8de9ea6e824ba503b7b57	1952	CDD	cd17933	DEXSc_RecD-like	599	759	8.42351e-22	T	43964
QMEW01000029.1_00034	c7e92d9771a8de9ea6e824ba503b7b57	1952	Pfam	PF08751	TrwC relaxase	10	430	1.1E-82	T	43964	IPR014862	TrwC relaxase
QMEW01000029.1_00034	c7e92d9771a8de9ea6e824ba503b7b57	1952	Gene3D	G3DSA:3.40.50.300		761	961	2.1E-37	T	43964
QMEW01000029.1_00034	c7e92d9771a8de9ea6e824ba503b7b57	1952	Gene3D	G3DSA:2.30.30.940		841	924	2.1E-37	T	43964
QMEW01000029.1_00034	c7e92d9771a8de9ea6e824ba503b7b57	1952	Pfam	PF13604	AAA domain	595	795	5.7E-51	T	43964
QMEW01000029.1_00034	c7e92d9771a8de9ea6e824ba503b7b57	1952	Coils	Coil		1507	1527	-	T	43964
QMEW01000029.1_00034	c7e92d9771a8de9ea6e824ba503b7b57	1952	SUPERFAMILY	SSF52540		719	971	6.37E-21	T	43964	IPR027417	P-loop containing nucleoside triphosphate hydrolase
QMEW01000029.1_00034	c7e92d9771a8de9ea6e824ba503b7b57	1952	Gene3D	G3DSA:3.40.50.300		586	760	2.1E-37	T	43964
QMEW01000029.1_00034	c7e92d9771a8de9ea6e824ba503b7b57	1952	SUPERFAMILY	SSF55464		3	434	1.24E-61	T	43964
CTEF01000009.1_00056	d8c94badae0c5cbf001c970640c0e091	1180	Pfam	PF08751	TrwC relaxase	99	521	2.7E-95	T	43964	IPR014862	TrwC relaxase
CTEF01000009.1_00056	d8c94badae0c5cbf001c970640c0e091	1180	CDD	cd18809	SF1_C_RecD	1016	1066	0.0846426	T	43964
CTEF01000009.1_00056	d8c94badae0c5cbf001c970640c0e091	1180	Gene3D	G3DSA:3.40.50.300		646	862	1.1E-33	T	43964
CTEF01000009.1_00056	d8c94badae0c5cbf001c970640c0e091	1180	SUPERFAMILY	SSF52540		809	1070	5.56E-25	T	43964	IPR027417	P-loop containing nucleoside triphosphate hydrolase
CTEF01000009.1_00056	d8c94badae0c5cbf001c970640c0e091	1180	CDD	cd17933	DEXSc_RecD-like	689	851	3.98008e-22	T	43964
CTEF01000009.1_00056	d8c94badae0c5cbf001c970640c0e091	1180	SUPERFAMILY	SSF52540		682	842	1.28E-22	T	43964	IPR027417	P-loop containing nucleoside triphosphate hydrolase
CTEF01000009.1_00056	d8c94badae0c5cbf001c970640c0e091	1180	Coils	Coil		453	473	-	T	43964
CTEF01000009.1_00056	d8c94badae0c5cbf001c970640c0e091	1180	SUPERFAMILY	SSF55464		91	531	5.95E-72	T	43964
CTEF01000009.1_00056	d8c94badae0c5cbf001c970640c0e091	1180	Pfam	PF13604	AAA domain	685	886	3.4E-58	T	43964
LQOP01000029.1_00119	0b46b9497a71a75e7ac0605999f8de5c	1927	CDD	cd18809	SF1_C_RecD	925	975	0.160171	T	43964
LQOP01000029.1_00119	0b46b9497a71a75e7ac0605999f8de5c	1927	Pfam	PF08751	TrwC relaxase	8	430	6.8E-95	T	43964	IPR014862	TrwC relaxase
LQOP01000029.1_00119	0b46b9497a71a75e7ac0605999f8de5c	1927	Gene3D	G3DSA:2.30.30.940		844	926	2.9E-38	T	43964
LQOP01000029.1_00119	0b46b9497a71a75e7ac0605999f8de5c	1927	Gene3D	G3DSA:3.40.50.300		761	972	2.9E-38	T	43964
LQOP01000029.1_00119	0b46b9497a71a75e7ac0605999f8de5c	1927	SUPERFAMILY	SSF52540		591	751	2.88E-22	T	43964	IPR027417	P-loop containing nucleoside triphosphate hydrolase
LQOP01000029.1_00119	0b46b9497a71a75e7ac0605999f8de5c	1927	Coils	Coil		1635	1655	-	T	43964
LQOP01000029.1_00119	0b46b9497a71a75e7ac0605999f8de5c	1927	Gene3D	G3DSA:3.40.50.300		587	760	2.9E-38	T	43964
LQOP01000029.1_00119	0b46b9497a71a75e7ac0605999f8de5c	1927	Coils	Coil		362	382	-	T	43964
LQOP01000029.1_00119	0b46b9497a71a75e7ac0605999f8de5c	1927	SUPERFAMILY	SSF52540		718	979	2.89E-24	T	43964	IPR027417	P-loop containing nucleoside triphosphate hydrolase
LQOP01000029.1_00119	0b46b9497a71a75e7ac0605999f8de5c	1927	SUPERFAMILY	SSF55464		2	433	3.39E-71	T	43964
LQOP01000029.1_00119	0b46b9497a71a75e7ac0605999f8de5c	1927	CDD	cd17933	DEXSc_RecD-like	598	760	1.2598e-22	T	43964
LQOP01000029.1_00119	0b46b9497a71a75e7ac0605999f8de5c	1927	Pfam	PF13604	AAA domain	594	795	6.9E-58	T	43964
LQOP01000029.1_00119	0b46b9497a71a75e7ac0605999f8de5c	1927	Pfam	PF13604	AAA domain	1711	1829	8.1E-8	T	43964
LT546210.1_00022	521d7bad645756a4ef20b08b3455c869	1603	Coils	Coil		1140	1160	-	T	43964
LT546210.1_00022	521d7bad645756a4ef20b08b3455c869	1603	SUPERFAMILY	SSF55464		4	82	2.38E-6	T	43964
LT546210.1_00022	521d7bad645756a4ef20b08b3455c869	1603	CDD	cd17933	DEXSc_RecD-like	263	389	3.2437e-19	T	43964
LT546210.1_00022	521d7bad645756a4ef20b08b3455c869	1603	SUPERFAMILY	SSF52540		352	609	1.26E-23	T	43964	IPR027417	P-loop containing nucleoside triphosphate hydrolase
LT546210.1_00022	521d7bad645756a4ef20b08b3455c869	1603	Pfam	PF08751	TrwC relaxase	1	69	1.7E-10	T	43964	IPR014862	TrwC relaxase
LT546210.1_00022	521d7bad645756a4ef20b08b3455c869	1603	Gene3D	G3DSA:3.40.50.300		194	403	8.3E-31	T	43964
LT546210.1_00022	521d7bad645756a4ef20b08b3455c869	1603	MobiDBLite	mobidb-lite	consensus disorder prediction	1589	1603	-	T	43964
LT546210.1_00022	521d7bad645756a4ef20b08b3455c869	1603	MobiDBLite	mobidb-lite	consensus disorder prediction	1583	1603	-	T	43964
LT546210.1_00022	521d7bad645756a4ef20b08b3455c869	1603	CDD	cd18809	SF1_C_RecD	561	606	0.00195935	T	43964
LT546210.1_00022	521d7bad645756a4ef20b08b3455c869	1603	SUPERFAMILY	SSF52540		230	382	2.7E-21	T	43964	IPR027417	P-loop containing nucleoside triphosphate hydrolase
LT546210.1_00022	521d7bad645756a4ef20b08b3455c869	1603	Coils	Coil		1207	1227	-	T	43964
LT546210.1_00022	521d7bad645756a4ef20b08b3455c869	1603	Pfam	PF13604	AAA domain	234	429	1.7E-53	T	43964
LT546210.1_00022	521d7bad645756a4ef20b08b3455c869	1603	Gene3D	G3DSA:3.40.50.300		528	618	3.2E-5	T	43964
LN879426.1_00091	5f6f6f5d8576cf7bb2d73608074c1e7c	1936	Gene3D	G3DSA:2.30.30.940		848	929	1.1E-37	T	43964
LN879426.1_00091	5f6f6f5d8576cf7bb2d73608074c1e7c	1936	Gene3D	G3DSA:3.40.50.300		765	978	1.1E-37	T	43964
LN879426.1_00091	5f6f6f5d8576cf7bb2d73608074c1e7c	1936	SUPERFAMILY	SSF52540		591	755	6.28E-21	T	43964	IPR027417	P-loop containing nucleoside triphosphate hydrolase
LN879426.1_00091	5f6f6f5d8576cf7bb2d73608074c1e7c	1936	Coils	Coil		1632	1659	-	T	43964
LN879426.1_00091	5f6f6f5d8576cf7bb2d73608074c1e7c	1936	SUPERFAMILY	SSF55464		1	440	1.69E-66	T	43964
LN879426.1_00091	5f6f6f5d8576cf7bb2d73608074c1e7c	1936	CDD	cd17933	DEXSc_RecD-like	598	764	7.80493e-21	T	43964
LN879426.1_00091	5f6f6f5d8576cf7bb2d73608074c1e7c	1936	SUPERFAMILY	SSF52540		722	982	1.17E-24	T	43964	IPR027417	P-loop containing nucleoside triphosphate hydrolase
LN879426.1_00091	5f6f6f5d8576cf7bb2d73608074c1e7c	1936	CDD	cd18809	SF1_C_RecD	928	978	0.0374443	T	43964
LN879426.1_00091	5f6f6f5d8576cf7bb2d73608074c1e7c	1936	Pfam	PF13604	AAA domain	594	799	2.1E-57	T	43964
LN879426.1_00091	5f6f6f5d8576cf7bb2d73608074c1e7c	1936	Pfam	PF13604	AAA domain	1712	1834	9.2E-8	T	43964
LN879426.1_00091	5f6f6f5d8576cf7bb2d73608074c1e7c	1936	Gene3D	G3DSA:3.40.50.300		586	764	1.1E-37	T	43964
LN879426.1_00091	5f6f6f5d8576cf7bb2d73608074c1e7c	1936	Pfam	PF08751	TrwC relaxase	8	430	1.5E-90	T	43964	IPR014862	TrwC relaxase
LQPP01000078.1_00053	5f6f6f5d8576cf7bb2d73608074c1e7c	1936	Gene3D	G3DSA:2.30.30.940		848	929	1.1E-37	T	43964
LQPP01000078.1_00053	5f6f6f5d8576cf7bb2d73608074c1e7c	1936	Gene3D	G3DSA:3.40.50.300		765	978	1.1E-37	T	43964
LQPP01000078.1_00053	5f6f6f5d8576cf7bb2d73608074c1e7c	1936	SUPERFAMILY	SSF52540		591	755	6.28E-21	T	43964	IPR027417	P-loop containing nucleoside triphosphate hydrolase
LQPP01000078.1_00053	5f6f6f5d8576cf7bb2d73608074c1e7c	1936	Coils	Coil		1632	1659	-	T	43964
LQPP01000078.1_00053	5f6f6f5d8576cf7bb2d73608074c1e7c	1936	SUPERFAMILY	SSF55464		1	440	1.69E-66	T	43964
LQPP01000078.1_00053	5f6f6f5d8576cf7bb2d73608074c1e7c	1936	CDD	cd17933	DEXSc_RecD-like	598	764	7.80493e-21	T	43964
LQPP01000078.1_00053	5f6f6f5d8576cf7bb2d73608074c1e7c	1936	SUPERFAMILY	SSF52540		722	982	1.17E-24	T	43964	IPR027417	P-loop containing nucleoside triphosphate hydrolase
LQPP01000078.1_00053	5f6f6f5d8576cf7bb2d73608074c1e7c	1936	CDD	cd18809	SF1_C_RecD	928	978	0.0374443	T	43964
LQPP01000078.1_00053	5f6f6f5d8576cf7bb2d73608074c1e7c	1936	Pfam	PF13604	AAA domain	594	799	2.1E-57	T	43964
LQPP01000078.1_00053	5f6f6f5d8576cf7bb2d73608074c1e7c	1936	Pfam	PF13604	AAA domain	1712	1834	9.2E-8	T	43964
LQPP01000078.1_00053	5f6f6f5d8576cf7bb2d73608074c1e7c	1936	Gene3D	G3DSA:3.40.50.300		586	764	1.1E-37	T	43964
LQPP01000078.1_00053	5f6f6f5d8576cf7bb2d73608074c1e7c	1936	Pfam	PF08751	TrwC relaxase	8	430	1.5E-90	T	43964	IPR014862	TrwC relaxase
LT546210.1_00021	8e9925b874297dbe7192bc83b8002857	342	SUPERFAMILY	SSF55464		2	341	1.24E-49	T	43964
LT546210.1_00021	8e9925b874297dbe7192bc83b8002857	342	Pfam	PF08751	TrwC relaxase	10	341	7.7E-66	T	43964	IPR014862	TrwC relaxase
LZSL01000095.1_00003	7d7bd8baa9afde68e896036d42b98995	1904	Gene3D	G3DSA:3.40.50.300		677	849	8.9E-41	T	43964
LZSL01000095.1_00003	7d7bd8baa9afde68e896036d42b98995	1904	Pfam	PF08751	TrwC relaxase	98	519	4.8E-93	T	43964	IPR014862	TrwC relaxase
LZSL01000095.1_00003	7d7bd8baa9afde68e896036d42b98995	1904	Coils	Coil		1430	1450	-	T	43964
LZSL01000095.1_00003	7d7bd8baa9afde68e896036d42b98995	1904	Coils	Coil		1859	1879	-	T	43964
LZSL01000095.1_00003	7d7bd8baa9afde68e896036d42b98995	1904	Gene3D	G3DSA:3.40.50.300		850	1063	8.9E-41	T	43964
LZSL01000095.1_00003	7d7bd8baa9afde68e896036d42b98995	1904	SUPERFAMILY	SSF55464		90	529	5.49E-69	T	43964
LZSL01000095.1_00003	7d7bd8baa9afde68e896036d42b98995	1904	CDD	cd18809	SF1_C_RecD	1013	1063	0.0279934	T	43964
LZSL01000095.1_00003	7d7bd8baa9afde68e896036d42b98995	1904	Pfam	PF13604	AAA domain	684	884	1.6E-57	T	43964
LZSL01000095.1_00003	7d7bd8baa9afde68e896036d42b98995	1904	SUPERFAMILY	SSF52540		680	841	1.72E-20	T	43964	IPR027417	P-loop containing nucleoside triphosphate hydrolase
LZSL01000095.1_00003	7d7bd8baa9afde68e896036d42b98995	1904	Gene3D	G3DSA:2.30.30.940		931	1014	8.9E-41	T	43964
LZSL01000095.1_00003	7d7bd8baa9afde68e896036d42b98995	1904	MobiDBLite	mobidb-lite	consensus disorder prediction	1792	1812	-	T	43964
LZSL01000095.1_00003	7d7bd8baa9afde68e896036d42b98995	1904	SUPERFAMILY	SSF52540		807	1067	2.86E-25	T	43964	IPR027417	P-loop containing nucleoside triphosphate hydrolase
LZSL01000095.1_00003	7d7bd8baa9afde68e896036d42b98995	1904	Coils	Coil		1590	1610	-	T	43964
LZSL01000095.1_00003	7d7bd8baa9afde68e896036d42b98995	1904	CDD	cd17933	DEXSc_RecD-like	687	841	2.13859e-21	T	43964
LQOL01000093.1_00028	c47edc2e71a8e238b7f46cf5caed0eca	1526	SUPERFAMILY	SSF52540		718	981	3.29E-28	T	43964	IPR027417	P-loop containing nucleoside triphosphate hydrolase
LQOL01000093.1_00028	c47edc2e71a8e238b7f46cf5caed0eca	1526	Pfam	PF08751	TrwC relaxase	13	434	1.1E-89	T	43964	IPR014862	TrwC relaxase
LQOL01000093.1_00028	c47edc2e71a8e238b7f46cf5caed0eca	1526	Gene3D	G3DSA:3.40.50.300		558	772	8.1E-35	T	43964
LQOL01000093.1_00028	c47edc2e71a8e238b7f46cf5caed0eca	1526	MobiDBLite	mobidb-lite	consensus disorder prediction	1504	1526	-	T	43964
LQOL01000093.1_00028	c47edc2e71a8e238b7f46cf5caed0eca	1526	SUPERFAMILY	SSF55464		4	438	1.24E-65	T	43964
LQOL01000093.1_00028	c47edc2e71a8e238b7f46cf5caed0eca	1526	Pfam	PF13604	AAA domain	598	795	1.2E-55	T	43964
LQOL01000093.1_00028	c47edc2e71a8e238b7f46cf5caed0eca	1526	SUPERFAMILY	SSF52540		594	749	5.4E-24	T	43964	IPR027417	P-loop containing nucleoside triphosphate hydrolase
LQOL01000093.1_00028	c47edc2e71a8e238b7f46cf5caed0eca	1526	CDD	cd18809	SF1_C_RecD	928	973	0.000279717	T	43964
LQOL01000093.1_00028	c47edc2e71a8e238b7f46cf5caed0eca	1526	CDD	cd17933	DEXSc_RecD-like	601	760	1.54859e-24	T	43964
LQOL01000093.1_00028	c47edc2e71a8e238b7f46cf5caed0eca	1526	MobiDBLite	mobidb-lite	consensus disorder prediction	1506	1526	-	T	43964
LQOL01000093.1_00028	c47edc2e71a8e238b7f46cf5caed0eca	1526	Gene3D	G3DSA:3.40.50.300		915	985	1.6E-5	T	43964
BCSY01000136.1_00013	c47edc2e71a8e238b7f46cf5caed0eca	1526	SUPERFAMILY	SSF52540		718	981	3.29E-28	T	43964	IPR027417	P-loop containing nucleoside triphosphate hydrolase
BCSY01000136.1_00013	c47edc2e71a8e238b7f46cf5caed0eca	1526	Pfam	PF08751	TrwC relaxase	13	434	1.1E-89	T	43964	IPR014862	TrwC relaxase
BCSY01000136.1_00013	c47edc2e71a8e238b7f46cf5caed0eca	1526	Gene3D	G3DSA:3.40.50.300		558	772	8.1E-35	T	43964
BCSY01000136.1_00013	c47edc2e71a8e238b7f46cf5caed0eca	1526	MobiDBLite	mobidb-lite	consensus disorder prediction	1504	1526	-	T	43964
BCSY01000136.1_00013	c47edc2e71a8e238b7f46cf5caed0eca	1526	SUPERFAMILY	SSF55464		4	438	1.24E-65	T	43964
BCSY01000136.1_00013	c47edc2e71a8e238b7f46cf5caed0eca	1526	Pfam	PF13604	AAA domain	598	795	1.2E-55	T	43964
BCSY01000136.1_00013	c47edc2e71a8e238b7f46cf5caed0eca	1526	SUPERFAMILY	SSF52540		594	749	5.4E-24	T	43964	IPR027417	P-loop containing nucleoside triphosphate hydrolase
BCSY01000136.1_00013	c47edc2e71a8e238b7f46cf5caed0eca	1526	CDD	cd18809	SF1_C_RecD	928	973	0.000279717	T	43964
BCSY01000136.1_00013	c47edc2e71a8e238b7f46cf5caed0eca	1526	CDD	cd17933	DEXSc_RecD-like	601	760	1.54859e-24	T	43964
BCSY01000136.1_00013	c47edc2e71a8e238b7f46cf5caed0eca	1526	MobiDBLite	mobidb-lite	consensus disorder prediction	1506	1526	-	T	43964
BCSY01000136.1_00013	c47edc2e71a8e238b7f46cf5caed0eca	1526	Gene3D	G3DSA:3.40.50.300		915	985	1.6E-5	T	43964
BCSZ01000079.1_00014	d1448072a106e18762fc99b6ea6e070a	1344	SUPERFAMILY	SSF52540		711	973	1.74E-29	T	43964	IPR027417	P-loop containing nucleoside triphosphate hydrolase
BCSZ01000079.1_00014	d1448072a106e18762fc99b6ea6e070a	1344	MobiDBLite	mobidb-lite	consensus disorder prediction	1223	1344	-	T	43964
BCSZ01000079.1_00014	d1448072a106e18762fc99b6ea6e070a	1344	MobiDBLite	mobidb-lite	consensus disorder prediction	1307	1344	-	T	43964
BCSZ01000079.1_00014	d1448072a106e18762fc99b6ea6e070a	1344	CDD	cd17933	DEXSc_RecD-like	620	753	2.13336e-21	T	43964
BCSZ01000079.1_00014	d1448072a106e18762fc99b6ea6e070a	1344	Pfam	PF08751	TrwC relaxase	6	427	2.6E-89	T	43964	IPR014862	TrwC relaxase
BCSZ01000079.1_00014	d1448072a106e18762fc99b6ea6e070a	1344	MobiDBLite	mobidb-lite	consensus disorder prediction	1223	1283	-	T	43964
BCSZ01000079.1_00014	d1448072a106e18762fc99b6ea6e070a	1344	Pfam	PF13604	AAA domain	590	788	1.5E-55	T	43964
BCSZ01000079.1_00014	d1448072a106e18762fc99b6ea6e070a	1344	Gene3D	G3DSA:2.30.30.940		841	921	1.3E-43	T	43964
BCSZ01000079.1_00014	d1448072a106e18762fc99b6ea6e070a	1344	SUPERFAMILY	SSF55464		1	431	3.98E-63	T	43964
BCSZ01000079.1_00014	d1448072a106e18762fc99b6ea6e070a	1344	MobiDBLite	mobidb-lite	consensus disorder prediction	1284	1306	-	T	43964
BCSZ01000079.1_00014	d1448072a106e18762fc99b6ea6e070a	1344	SUPERFAMILY	SSF52540		587	742	1.88E-23	T	43964	IPR027417	P-loop containing nucleoside triphosphate hydrolase
BCSZ01000079.1_00014	d1448072a106e18762fc99b6ea6e070a	1344	CDD	cd18809	SF1_C_RecD	920	965	0.000172816	T	43964
BCSZ01000079.1_00014	d1448072a106e18762fc99b6ea6e070a	1344	Gene3D	G3DSA:3.40.50.300		754	964	1.3E-43	T	43964
BCSZ01000079.1_00014	d1448072a106e18762fc99b6ea6e070a	1344	Gene3D	G3DSA:3.40.50.300		585	753	1.3E-43	T	43964
AGJJ02000001.1_00017	4f897879d4c75fbe03b3429d3c62908c	1960	Coils	Coil		1497	1524	-	T	43964
AGJJ02000001.1_00017	4f897879d4c75fbe03b3429d3c62908c	1960	SMART	SM00382		610	739	0.0011	T	43964	IPR003593	AAA+ ATPase domain
AGJJ02000001.1_00017	4f897879d4c75fbe03b3429d3c62908c	1960	SUPERFAMILY	SSF52540		592	752	6.57E-21	T	43964	IPR027417	P-loop containing nucleoside triphosphate hydrolase
AGJJ02000001.1_00017	4f897879d4c75fbe03b3429d3c62908c	1960	MobiDBLite	mobidb-lite	consensus disorder prediction	1400	1435	-	T	43964
AGJJ02000001.1_00017	4f897879d4c75fbe03b3429d3c62908c	1960	MobiDBLite	mobidb-lite	consensus disorder prediction	1936	1960	-	T	43964
AGJJ02000001.1_00017	4f897879d4c75fbe03b3429d3c62908c	1960	CDD	cd18809	SF1_C_RecD	922	967	1.82976	T	43964
AGJJ02000001.1_00017	4f897879d4c75fbe03b3429d3c62908c	1960	CDD	cd17933	DEXSc_RecD-like	598	758	6.51214e-23	T	43964
AGJJ02000001.1_00017	4f897879d4c75fbe03b3429d3c62908c	1960	Pfam	PF08751	TrwC relaxase	8	429	2.7E-79	T	43964	IPR014862	TrwC relaxase
AGJJ02000001.1_00017	4f897879d4c75fbe03b3429d3c62908c	1960	MobiDBLite	mobidb-lite	consensus disorder prediction	1400	1429	-	T	43964
AGJJ02000001.1_00017	4f897879d4c75fbe03b3429d3c62908c	1960	Pfam	PF13604	AAA domain	594	794	3.7E-52	T	43964
AGJJ02000001.1_00017	4f897879d4c75fbe03b3429d3c62908c	1960	Gene3D	G3DSA:3.40.50.300		760	965	2.8E-37	T	43964
AGJJ02000001.1_00017	4f897879d4c75fbe03b3429d3c62908c	1960	SUPERFAMILY	SSF52540		718	970	1.02E-21	T	43964	IPR027417	P-loop containing nucleoside triphosphate hydrolase
AGJJ02000001.1_00017	4f897879d4c75fbe03b3429d3c62908c	1960	Gene3D	G3DSA:2.30.30.940		840	923	2.8E-37	T	43964
AGJJ02000001.1_00017	4f897879d4c75fbe03b3429d3c62908c	1960	Gene3D	G3DSA:3.40.50.300		587	759	2.8E-37	T	43964
AGJJ02000001.1_00017	4f897879d4c75fbe03b3429d3c62908c	1960	SUPERFAMILY	SSF55464		2	435	8.24E-59	T	43964
AGIQ01000010.1_00035	94cb3cdc716828324d313b93a1ad75db	1960	Pfam	PF08751	TrwC relaxase	8	429	2.3E-79	T	43964	IPR014862	TrwC relaxase
AGIQ01000010.1_00035	94cb3cdc716828324d313b93a1ad75db	1960	Coils	Coil		1497	1524	-	T	43964
AGIQ01000010.1_00035	94cb3cdc716828324d313b93a1ad75db	1960	SUPERFAMILY	SSF52540		592	752	8.33E-21	T	43964	IPR027417	P-loop containing nucleoside triphosphate hydrolase
AGIQ01000010.1_00035	94cb3cdc716828324d313b93a1ad75db	1960	Gene3D	G3DSA:2.30.30.940		840	923	2.8E-37	T	43964
AGIQ01000010.1_00035	94cb3cdc716828324d313b93a1ad75db	1960	MobiDBLite	mobidb-lite	consensus disorder prediction	1936	1960	-	T	43964
AGIQ01000010.1_00035	94cb3cdc716828324d313b93a1ad75db	1960	SUPERFAMILY	SSF52540		718	970	1.27E-21	T	43964	IPR027417	P-loop containing nucleoside triphosphate hydrolase
AGIQ01000010.1_00035	94cb3cdc716828324d313b93a1ad75db	1960	CDD	cd18809	SF1_C_RecD	922	967	1.84777	T	43964
AGIQ01000010.1_00035	94cb3cdc716828324d313b93a1ad75db	1960	Pfam	PF13604	AAA domain	594	794	2.9E-52	T	43964
AGIQ01000010.1_00035	94cb3cdc716828324d313b93a1ad75db	1960	CDD	cd17933	DEXSc_RecD-like	598	758	5.91149e-23	T	43964
AGIQ01000010.1_00035	94cb3cdc716828324d313b93a1ad75db	1960	Gene3D	G3DSA:3.40.50.300		587	759	2.8E-37	T	43964
AGIQ01000010.1_00035	94cb3cdc716828324d313b93a1ad75db	1960	SMART	SM00382		610	739	0.002	T	43964	IPR003593	AAA+ ATPase domain
AGIQ01000010.1_00035	94cb3cdc716828324d313b93a1ad75db	1960	Gene3D	G3DSA:3.40.50.300		760	965	2.8E-37	T	43964
AGIQ01000010.1_00035	94cb3cdc716828324d313b93a1ad75db	1960	SUPERFAMILY	SSF55464		2	435	8.24E-59	T	43964
BCTA01000105.1_00052	7c8893776092f39033d433b133d8c25b	1960	Gene3D	G3DSA:3.40.50.300		587	759	8.7E-38	T	43964
BCTA01000105.1_00052	7c8893776092f39033d433b133d8c25b	1960	Coils	Coil		1497	1524	-	T	43964
BCTA01000105.1_00052	7c8893776092f39033d433b133d8c25b	1960	SMART	SM00382		610	739	0.0011	T	43964	IPR003593	AAA+ ATPase domain
BCTA01000105.1_00052	7c8893776092f39033d433b133d8c25b	1960	MobiDBLite	mobidb-lite	consensus disorder prediction	1936	1960	-	T	43964
BCTA01000105.1_00052	7c8893776092f39033d433b133d8c25b	1960	Pfam	PF08751	TrwC relaxase	8	429	1.6E-79	T	43964	IPR014862	TrwC relaxase
BCTA01000105.1_00052	7c8893776092f39033d433b133d8c25b	1960	CDD	cd18809	SF1_C_RecD	922	967	1.99839	T	43964
BCTA01000105.1_00052	7c8893776092f39033d433b133d8c25b	1960	SUPERFAMILY	SSF52540		592	752	3.56E-21	T	43964	IPR027417	P-loop containing nucleoside triphosphate hydrolase
BCTA01000105.1_00052	7c8893776092f39033d433b133d8c25b	1960	Gene3D	G3DSA:2.30.30.940		840	923	8.7E-38	T	43964
BCTA01000105.1_00052	7c8893776092f39033d433b133d8c25b	1960	SUPERFAMILY	SSF52540		718	970	1.01E-21	T	43964	IPR027417	P-loop containing nucleoside triphosphate hydrolase
BCTA01000105.1_00052	7c8893776092f39033d433b133d8c25b	1960	CDD	cd17933	DEXSc_RecD-like	598	758	8.13038e-24	T	43964
BCTA01000105.1_00052	7c8893776092f39033d433b133d8c25b	1960	Pfam	PF13604	AAA domain	594	794	1.5E-52	T	43964
BCTA01000105.1_00052	7c8893776092f39033d433b133d8c25b	1960	MobiDBLite	mobidb-lite	consensus disorder prediction	1397	1436	-	T	43964
BCTA01000105.1_00052	7c8893776092f39033d433b133d8c25b	1960	MobiDBLite	mobidb-lite	consensus disorder prediction	1400	1429	-	T	43964
BCTA01000105.1_00052	7c8893776092f39033d433b133d8c25b	1960	SUPERFAMILY	SSF55464		2	435	2.88E-59	T	43964
BCTA01000105.1_00052	7c8893776092f39033d433b133d8c25b	1960	Gene3D	G3DSA:3.40.50.300		760	965	8.7E-38	T	43964
AGJJ02000002.1_00007	8f0567ebba9369a2e95e7b35b801af44	541	SUPERFAMILY	SSF55464		39	413	1.1E-51	T	43964
AGJJ02000002.1_00007	8f0567ebba9369a2e95e7b35b801af44	541	MobiDBLite	mobidb-lite	consensus disorder prediction	502	519	-	T	43964
AGJJ02000002.1_00007	8f0567ebba9369a2e95e7b35b801af44	541	Pfam	PF08751	TrwC relaxase	16	410	1.0E-69	T	43964	IPR014862	TrwC relaxase
AGJJ02000002.1_00007	8f0567ebba9369a2e95e7b35b801af44	541	MobiDBLite	mobidb-lite	consensus disorder prediction	493	541	-	T	43964
LQQA01000012.1_00092	faa1c9bf7831e44614382672b1b5fc13	1927	Gene3D	G3DSA:3.40.50.300		587	760	2.5E-38	T	43964
LQQA01000012.1_00092	faa1c9bf7831e44614382672b1b5fc13	1927	CDD	cd18809	SF1_C_RecD	925	975	0.368085	T	43964
LQQA01000012.1_00092	faa1c9bf7831e44614382672b1b5fc13	1927	Gene3D	G3DSA:3.40.50.300		761	972	2.5E-38	T	43964
LQQA01000012.1_00092	faa1c9bf7831e44614382672b1b5fc13	1927	Pfam	PF08751	TrwC relaxase	8	430	3.6E-94	T	43964	IPR014862	TrwC relaxase
LQQA01000012.1_00092	faa1c9bf7831e44614382672b1b5fc13	1927	SUPERFAMILY	SSF52540		718	979	3.24E-24	T	43964	IPR027417	P-loop containing nucleoside triphosphate hydrolase
LQQA01000012.1_00092	faa1c9bf7831e44614382672b1b5fc13	1927	Coils	Coil		1635	1655	-	T	43964
LQQA01000012.1_00092	faa1c9bf7831e44614382672b1b5fc13	1927	Coils	Coil		362	382	-	T	43964
LQQA01000012.1_00092	faa1c9bf7831e44614382672b1b5fc13	1927	SUPERFAMILY	SSF55464		2	433	2.01E-70	T	43964
LQQA01000012.1_00092	faa1c9bf7831e44614382672b1b5fc13	1927	SUPERFAMILY	SSF52540		591	751	6.89E-22	T	43964	IPR027417	P-loop containing nucleoside triphosphate hydrolase
LQQA01000012.1_00092	faa1c9bf7831e44614382672b1b5fc13	1927	CDD	cd17933	DEXSc_RecD-like	598	760	4.47453e-21	T	43964
LQQA01000012.1_00092	faa1c9bf7831e44614382672b1b5fc13	1927	Pfam	PF13604	AAA domain	594	795	1.5E-58	T	43964
LQQA01000012.1_00092	faa1c9bf7831e44614382672b1b5fc13	1927	Pfam	PF13604	AAA domain	1711	1829	7.5E-8	T	43964
LQQA01000012.1_00092	faa1c9bf7831e44614382672b1b5fc13	1927	Gene3D	G3DSA:2.30.30.940		844	926	2.5E-38	T	43964
PDCO01000049.1_00017	3795cade980802923a5be1b3774e5aa5	1811	Coils	Coil		1498	1518	-	T	43964
PDCO01000049.1_00017	3795cade980802923a5be1b3774e5aa5	1811	Gene3D	G3DSA:2.30.30.940		842	925	1.0E-35	T	43964
PDCO01000049.1_00017	3795cade980802923a5be1b3774e5aa5	1811	Pfam	PF08751	TrwC relaxase	8	430	3.7E-92	T	43964	IPR014862	TrwC relaxase
PDCO01000049.1_00017	3795cade980802923a5be1b3774e5aa5	1811	Coils	Coil		1338	1358	-	T	43964
PDCO01000049.1_00017	3795cade980802923a5be1b3774e5aa5	1811	CDD	cd17933	DEXSc_RecD-like	598	760	5.47908e-17	T	43964
PDCO01000049.1_00017	3795cade980802923a5be1b3774e5aa5	1811	SUPERFAMILY	SSF52540		719	978	4.51E-23	T	43964	IPR027417	P-loop containing nucleoside triphosphate hydrolase
PDCO01000049.1_00017	3795cade980802923a5be1b3774e5aa5	1811	Gene3D	G3DSA:3.40.50.300		586	760	1.0E-35	T	43964
PDCO01000049.1_00017	3795cade980802923a5be1b3774e5aa5	1811	Pfam	PF13604	AAA domain	594	795	1.8E-56	T	43964
PDCO01000049.1_00017	3795cade980802923a5be1b3774e5aa5	1811	Coils	Coil		1766	1786	-	T	43964
PDCO01000049.1_00017	3795cade980802923a5be1b3774e5aa5	1811	Gene3D	G3DSA:3.40.50.300		761	974	1.0E-35	T	43964
PDCO01000049.1_00017	3795cade980802923a5be1b3774e5aa5	1811	CDD	cd18809	SF1_C_RecD	924	974	0.0570676	T	43964
PDCO01000049.1_00017	3795cade980802923a5be1b3774e5aa5	1811	SUPERFAMILY	SSF55464		2	433	3.34E-68	T	43964
PDCO01000049.1_00017	3795cade980802923a5be1b3774e5aa5	1811	SUPERFAMILY	SSF52540		591	750	1.8E-20	T	43964	IPR027417	P-loop containing nucleoside triphosphate hydrolase
AGIQ01000020.1_00001	290e0f027d6184b949c263acd647885a	1187	CDD	cd18809	SF1_C_RecD	774	819	0.0144895	T	43964
AGIQ01000020.1_00001	290e0f027d6184b949c263acd647885a	1187	CDD	cd17933	DEXSc_RecD-like	447	601	5.51279e-21	T	43964
AGIQ01000020.1_00001	290e0f027d6184b949c263acd647885a	1187	SUPERFAMILY	SSF52540		556	822	3.98E-22	T	43964	IPR027417	P-loop containing nucleoside triphosphate hydrolase
AGIQ01000020.1_00001	290e0f027d6184b949c263acd647885a	1187	Gene3D	G3DSA:3.40.50.300		602	815	2.1E-37	T	43964
AGIQ01000020.1_00001	290e0f027d6184b949c263acd647885a	1187	Pfam	PF08751	TrwC relaxase	3	308	2.2E-60	T	43964	IPR014862	TrwC relaxase
AGIQ01000020.1_00001	290e0f027d6184b949c263acd647885a	1187	MobiDBLite	mobidb-lite	consensus disorder prediction	1155	1187	-	T	43964
AGIQ01000020.1_00001	290e0f027d6184b949c263acd647885a	1187	Pfam	PF13604	AAA domain	444	640	1.0E-48	T	43964
AGIQ01000020.1_00001	290e0f027d6184b949c263acd647885a	1187	Pfam	PF13604	AAA domain	959	1079	1.6E-6	T	43964
AGIQ01000020.1_00001	290e0f027d6184b949c263acd647885a	1187	SUPERFAMILY	SSF55464		27	312	8.7E-62	T	43964
AGIQ01000020.1_00001	290e0f027d6184b949c263acd647885a	1187	Gene3D	G3DSA:3.40.50.300		441	601	2.1E-37	T	43964
AGIQ01000020.1_00001	290e0f027d6184b949c263acd647885a	1187	SUPERFAMILY	SSF52540		440	593	7.04E-22	T	43964	IPR027417	P-loop containing nucleoside triphosphate hydrolase
AGIQ01000020.1_00001	290e0f027d6184b949c263acd647885a	1187	Gene3D	G3DSA:2.30.30.940		684	775	2.1E-37	T	43964
BCSZ01000078.1_00006	973c46ba8465c64b6335212e389e70c4	1160	SUPERFAMILY	SSF52540		470	835	2.48E-23	T	43964	IPR027417	P-loop containing nucleoside triphosphate hydrolase
BCSZ01000078.1_00006	973c46ba8465c64b6335212e389e70c4	1160	CDD	cd17933	DEXSc_RecD-like	476	623	1.12155e-20	T	43964
BCSZ01000078.1_00006	973c46ba8465c64b6335212e389e70c4	1160	CDD	cd18809	SF1_C_RecD	793	840	3.07531e-06	T	43964
BCSZ01000078.1_00006	973c46ba8465c64b6335212e389e70c4	1160	Gene3D	G3DSA:3.40.50.300		747	846	2.2E-6	T	43964
BCSZ01000078.1_00006	973c46ba8465c64b6335212e389e70c4	1160	Pfam	PF13604	AAA domain	472	662	1.0E-42	T	43964
BCSZ01000078.1_00006	973c46ba8465c64b6335212e389e70c4	1160	Gene3D	G3DSA:3.40.50.300		433	637	4.4E-28	T	43964
BCSZ01000078.1_00006	973c46ba8465c64b6335212e389e70c4	1160	SUPERFAMILY	SSF55464		27	361	5.04E-63	T	43964
BCSZ01000078.1_00006	973c46ba8465c64b6335212e389e70c4	1160	MobiDBLite	mobidb-lite	consensus disorder prediction	922	941	-	T	43964
BCSZ01000078.1_00006	973c46ba8465c64b6335212e389e70c4	1160	Pfam	PF08751	TrwC relaxase	37	344	7.6E-61	T	43964	IPR014862	TrwC relaxase
BCSZ01000078.1_00006	973c46ba8465c64b6335212e389e70c4	1160	Pfam	PF13538	UvrD-like helicase C-terminal domain	794	835	1.5E-6	T	43964	IPR027785	UvrD-like helicase C-terminal domain
LZST01000152.1_00018	ae6a93e7f260be3fbff1eb1f43440343	943	Gene3D	G3DSA:3.40.50.300		722	824	1.1E-5	T	43964
LZST01000152.1_00018	ae6a93e7f260be3fbff1eb1f43440343	943	Pfam	PF08751	TrwC relaxase	14	319	1.5E-60	T	43964	IPR014862	TrwC relaxase
LZST01000152.1_00018	ae6a93e7f260be3fbff1eb1f43440343	943	SUPERFAMILY	SSF52540		445	596	5.05E-20	T	43964	IPR027417	P-loop containing nucleoside triphosphate hydrolase
LZST01000152.1_00018	ae6a93e7f260be3fbff1eb1f43440343	943	SUPERFAMILY	SSF52540		564	821	3.72E-24	T	43964	IPR027417	P-loop containing nucleoside triphosphate hydrolase
LZST01000152.1_00018	ae6a93e7f260be3fbff1eb1f43440343	943	MobiDBLite	mobidb-lite	consensus disorder prediction	922	943	-	T	43964
LZST01000152.1_00018	ae6a93e7f260be3fbff1eb1f43440343	943	Gene3D	G3DSA:3.40.50.300		415	618	2.8E-29	T	43964
LZST01000152.1_00018	ae6a93e7f260be3fbff1eb1f43440343	943	CDD	cd17933	DEXSc_RecD-like	452	604	1.77445e-19	T	43964
LZST01000152.1_00018	ae6a93e7f260be3fbff1eb1f43440343	943	Pfam	PF13604	AAA domain	449	643	2.6E-48	T	43964
LZST01000152.1_00018	ae6a93e7f260be3fbff1eb1f43440343	943	SUPERFAMILY	SSF55464		37	339	1.97E-61	T	43964
LZST01000152.1_00018	ae6a93e7f260be3fbff1eb1f43440343	943	CDD	cd18809	SF1_C_RecD	775	819	0.000167394	T	43964
JROA01000004.1_00013	fa36d2f6ef3a0f86edae884fdba4cda9	967	Pfam	PF13604	AAA domain	469	664	6.4E-52	T	43964
JROA01000004.1_00013	fa36d2f6ef3a0f86edae884fdba4cda9	967	Pfam	PF08751	TrwC relaxase	12	318	5.4E-64	T	43964	IPR014862	TrwC relaxase
JROA01000004.1_00013	fa36d2f6ef3a0f86edae884fdba4cda9	967	CDD	cd17933	DEXSc_RecD-like	472	625	5.44631e-23	T	43964
JROA01000004.1_00013	fa36d2f6ef3a0f86edae884fdba4cda9	967	MobiDBLite	mobidb-lite	consensus disorder prediction	937	967	-	T	43964
JROA01000004.1_00013	fa36d2f6ef3a0f86edae884fdba4cda9	967	Gene3D	G3DSA:3.40.50.300		444	638	1.1E-33	T	43964
JROA01000004.1_00013	fa36d2f6ef3a0f86edae884fdba4cda9	967	SUPERFAMILY	SSF55464		37	322	3.57E-67	T	43964
JROA01000004.1_00013	fa36d2f6ef3a0f86edae884fdba4cda9	967	SUPERFAMILY	SSF52540		468	647	1.17E-24	T	43964	IPR027417	P-loop containing nucleoside triphosphate hydrolase
JROA01000004.1_00013	fa36d2f6ef3a0f86edae884fdba4cda9	967	SUPERFAMILY	SSF52540		578	853	3.89E-24	T	43964	IPR027417	P-loop containing nucleoside triphosphate hydrolase
JROA01000004.1_00013	fa36d2f6ef3a0f86edae884fdba4cda9	967	CDD	cd18809	SF1_C_RecD	805	849	0.000820734	T	43964
JROA01000004.1_00013	fa36d2f6ef3a0f86edae884fdba4cda9	967	Gene3D	G3DSA:3.40.50.300		756	857	1.4E-6	T	43964
JROA01000004.1_00013	fa36d2f6ef3a0f86edae884fdba4cda9	967	MobiDBLite	mobidb-lite	consensus disorder prediction	922	967	-	T	43964
JROA01000004.1_00013	fa36d2f6ef3a0f86edae884fdba4cda9	967	SMART	SM00382		484	713	0.0029	T	43964	IPR003593	AAA+ ATPase domain
UGQM01000004.1_00011	b80dcfce84fcdddf05b428b66c3e94fa	1115	Gene3D	G3DSA:3.40.50.300		405	612	6.5E-35	T	43964
UGQM01000004.1_00011	b80dcfce84fcdddf05b428b66c3e94fa	1115	SUPERFAMILY	SSF52540		441	591	5.1E-24	T	43964	IPR027417	P-loop containing nucleoside triphosphate hydrolase
UGQM01000004.1_00011	b80dcfce84fcdddf05b428b66c3e94fa	1115	MobiDBLite	mobidb-lite	consensus disorder prediction	1093	1115	-	T	43964
UGQM01000004.1_00011	b80dcfce84fcdddf05b428b66c3e94fa	1115	Pfam	PF13604	AAA domain	444	638	3.1E-50	T	43964
UGQM01000004.1_00011	b80dcfce84fcdddf05b428b66c3e94fa	1115	SUPERFAMILY	SSF52540		557	818	1.19E-23	T	43964	IPR027417	P-loop containing nucleoside triphosphate hydrolase
UGQM01000004.1_00011	b80dcfce84fcdddf05b428b66c3e94fa	1115	CDD	cd17933	DEXSc_RecD-like	447	599	1.53464e-24	T	43964
UGQM01000004.1_00011	b80dcfce84fcdddf05b428b66c3e94fa	1115	Pfam	PF08751	TrwC relaxase	13	316	4.8E-60	T	43964	IPR014862	TrwC relaxase
UGQM01000004.1_00011	b80dcfce84fcdddf05b428b66c3e94fa	1115	SUPERFAMILY	SSF55464		1	338	3.89E-62	T	43964
UGQM01000004.1_00011	b80dcfce84fcdddf05b428b66c3e94fa	1115	Gene3D	G3DSA:3.40.50.300		684	813	9.7E-7	T	43964
UGQM01000004.1_00011	b80dcfce84fcdddf05b428b66c3e94fa	1115	MobiDBLite	mobidb-lite	consensus disorder prediction	1098	1115	-	T	43964
UGQM01000004.1_00011	b80dcfce84fcdddf05b428b66c3e94fa	1115	CDD	cd18809	SF1_C_RecD	769	813	0.000820781	T	43964
POTP01000027.1_00011	20872afa67416aff7ecd28434db5cc39	1226	CDD	cd18809	SF1_C_RecD	812	857	4.04471e-05	T	43964
POTP01000027.1_00011	20872afa67416aff7ecd28434db5cc39	1226	SUPERFAMILY	SSF52540		596	860	1.59E-24	T	43964	IPR027417	P-loop containing nucleoside triphosphate hydrolase
POTP01000027.1_00011	20872afa67416aff7ecd28434db5cc39	1226	SUPERFAMILY	SSF52540		480	633	1.2E-23	T	43964	IPR027417	P-loop containing nucleoside triphosphate hydrolase
POTP01000027.1_00011	20872afa67416aff7ecd28434db5cc39	1226	Pfam	PF08751	TrwC relaxase	40	348	3.0E-59	T	43964	IPR014862	TrwC relaxase
POTP01000027.1_00011	20872afa67416aff7ecd28434db5cc39	1226	Gene3D	G3DSA:3.40.50.300		467	657	2.1E-32	T	43964
POTP01000027.1_00011	20872afa67416aff7ecd28434db5cc39	1226	Gene3D	G3DSA:3.40.50.300		730	866	2.9E-5	T	43964
POTP01000027.1_00011	20872afa67416aff7ecd28434db5cc39	1226	MobiDBLite	mobidb-lite	consensus disorder prediction	1	26	-	T	43964
POTP01000027.1_00011	20872afa67416aff7ecd28434db5cc39	1226	Pfam	PF13604	AAA domain	998	1118	1.0E-6	T	43964
POTP01000027.1_00011	20872afa67416aff7ecd28434db5cc39	1226	Pfam	PF13604	AAA domain	484	680	9.9E-50	T	43964
POTP01000027.1_00011	20872afa67416aff7ecd28434db5cc39	1226	Coils	Coil		1226	1226	-	T	43964
POTP01000027.1_00011	20872afa67416aff7ecd28434db5cc39	1226	Coils	Coil		1194	1214	-	T	43964
POTP01000027.1_00011	20872afa67416aff7ecd28434db5cc39	1226	MobiDBLite	mobidb-lite	consensus disorder prediction	1195	1226	-	T	43964
POTP01000027.1_00011	20872afa67416aff7ecd28434db5cc39	1226	CDD	cd17933	DEXSc_RecD-like	487	641	3.22401e-19	T	43964
POTP01000027.1_00011	20872afa67416aff7ecd28434db5cc39	1226	SUPERFAMILY	SSF55464		67	353	1.46E-59	T	43964
POTP01000027.1_00011	20872afa67416aff7ecd28434db5cc39	1226	MobiDBLite	mobidb-lite	consensus disorder prediction	1199	1226	-	T	43964
LAUZ02000066.1_00003	8896d5de3f96639d426dc22727e329c7	969	Gene3D	G3DSA:3.40.50.300		436	639	1.3E-33	T	43964
LAUZ02000066.1_00003	8896d5de3f96639d426dc22727e329c7	969	SUPERFAMILY	SSF55464		38	325	1.05E-66	T	43964
LAUZ02000066.1_00003	8896d5de3f96639d426dc22727e329c7	969	SUPERFAMILY	SSF52540		577	852	2.48E-23	T	43964	IPR027417	P-loop containing nucleoside triphosphate hydrolase
LAUZ02000066.1_00003	8896d5de3f96639d426dc22727e329c7	969	Pfam	PF08751	TrwC relaxase	25	320	3.6E-64	T	43964	IPR014862	TrwC relaxase
LAUZ02000066.1_00003	8896d5de3f96639d426dc22727e329c7	969	CDD	cd18809	SF1_C_RecD	807	853	0.00181578	T	43964
LAUZ02000066.1_00003	8896d5de3f96639d426dc22727e329c7	969	SUPERFAMILY	SSF52540		467	618	7.47E-23	T	43964	IPR027417	P-loop containing nucleoside triphosphate hydrolase
LAUZ02000066.1_00003	8896d5de3f96639d426dc22727e329c7	969	MobiDBLite	mobidb-lite	consensus disorder prediction	935	969	-	T	43964
LAUZ02000066.1_00003	8896d5de3f96639d426dc22727e329c7	969	Pfam	PF13604	AAA domain	470	665	1.4E-49	T	43964
LAUZ02000066.1_00003	8896d5de3f96639d426dc22727e329c7	969	MobiDBLite	mobidb-lite	consensus disorder prediction	928	969	-	T	43964
LAUZ02000066.1_00003	8896d5de3f96639d426dc22727e329c7	969	CDD	cd17933	DEXSc_RecD-like	473	626	3.49885e-22	T	43964
LAUZ02000066.1_00003	8896d5de3f96639d426dc22727e329c7	969	Gene3D	G3DSA:3.40.50.300		735	858	3.9E-7	T	43964
AUWT01000066.1_00018	8896d5de3f96639d426dc22727e329c7	969	Gene3D	G3DSA:3.40.50.300		436	639	1.3E-33	T	43964
AUWT01000066.1_00018	8896d5de3f96639d426dc22727e329c7	969	SUPERFAMILY	SSF55464		38	325	1.05E-66	T	43964
AUWT01000066.1_00018	8896d5de3f96639d426dc22727e329c7	969	SUPERFAMILY	SSF52540		577	852	2.48E-23	T	43964	IPR027417	P-loop containing nucleoside triphosphate hydrolase
AUWT01000066.1_00018	8896d5de3f96639d426dc22727e329c7	969	Pfam	PF08751	TrwC relaxase	25	320	3.6E-64	T	43964	IPR014862	TrwC relaxase
AUWT01000066.1_00018	8896d5de3f96639d426dc22727e329c7	969	CDD	cd18809	SF1_C_RecD	807	853	0.00181578	T	43964
AUWT01000066.1_00018	8896d5de3f96639d426dc22727e329c7	969	SUPERFAMILY	SSF52540		467	618	7.47E-23	T	43964	IPR027417	P-loop containing nucleoside triphosphate hydrolase
AUWT01000066.1_00018	8896d5de3f96639d426dc22727e329c7	969	MobiDBLite	mobidb-lite	consensus disorder prediction	935	969	-	T	43964
AUWT01000066.1_00018	8896d5de3f96639d426dc22727e329c7	969	Pfam	PF13604	AAA domain	470	665	1.4E-49	T	43964
AUWT01000066.1_00018	8896d5de3f96639d426dc22727e329c7	969	MobiDBLite	mobidb-lite	consensus disorder prediction	928	969	-	T	43964
AUWT01000066.1_00018	8896d5de3f96639d426dc22727e329c7	969	CDD	cd17933	DEXSc_RecD-like	473	626	3.49885e-22	T	43964
AUWT01000066.1_00018	8896d5de3f96639d426dc22727e329c7	969	Gene3D	G3DSA:3.40.50.300		735	858	3.9E-7	T	43964
BHVW01000208.1_00009	cccf3bbc0b93b8f1ddb0a914e434ef82	1415	Gene3D	G3DSA:2.30.30.940		692	779	9.6E-32	T	43964
BHVW01000208.1_00009	cccf3bbc0b93b8f1ddb0a914e434ef82	1415	SUPERFAMILY	SSF52540		446	599	1.26E-23	T	43964	IPR027417	P-loop containing nucleoside triphosphate hydrolase
BHVW01000208.1_00009	cccf3bbc0b93b8f1ddb0a914e434ef82	1415	CDD	cd17933	DEXSc_RecD-like	453	607	1.83957e-22	T	43964
BHVW01000208.1_00009	cccf3bbc0b93b8f1ddb0a914e434ef82	1415	MobiDBLite	mobidb-lite	consensus disorder prediction	1377	1415	-	T	43964
BHVW01000208.1_00009	cccf3bbc0b93b8f1ddb0a914e434ef82	1415	MobiDBLite	mobidb-lite	consensus disorder prediction	1335	1415	-	T	43964
BHVW01000208.1_00009	cccf3bbc0b93b8f1ddb0a914e434ef82	1415	Pfam	PF08751	TrwC relaxase	12	322	9.7E-61	T	43964	IPR014862	TrwC relaxase
BHVW01000208.1_00009	cccf3bbc0b93b8f1ddb0a914e434ef82	1415	Pfam	PF13604	AAA domain	449	646	1.6E-48	T	43964
BHVW01000208.1_00009	cccf3bbc0b93b8f1ddb0a914e434ef82	1415	Pfam	PF13604	AAA domain	1193	1310	1.5E-6	T	43964
BHVW01000208.1_00009	cccf3bbc0b93b8f1ddb0a914e434ef82	1415	Gene3D	G3DSA:3.40.50.300		446	607	9.6E-32	T	43964
BHVW01000208.1_00009	cccf3bbc0b93b8f1ddb0a914e434ef82	1415	Gene3D	G3DSA:3.40.50.300		608	820	9.6E-32	T	43964
BHVW01000208.1_00009	cccf3bbc0b93b8f1ddb0a914e434ef82	1415	SUPERFAMILY	SSF52540		558	826	2.3E-17	T	43964	IPR027417	P-loop containing nucleoside triphosphate hydrolase
BHVW01000208.1_00009	cccf3bbc0b93b8f1ddb0a914e434ef82	1415	MobiDBLite	mobidb-lite	consensus disorder prediction	1346	1368	-	T	43964
BHVW01000208.1_00009	cccf3bbc0b93b8f1ddb0a914e434ef82	1415	SUPERFAMILY	SSF55464		13	327	1.42E-59	T	43964
BHVW01000208.1_00009	cccf3bbc0b93b8f1ddb0a914e434ef82	1415	CDD	cd18809	SF1_C_RecD	778	824	0.0723811	T	43964
LIPZ01000048.1_00002	e876150059c67bd4d44dcbedf8464e43	991	Coils	Coil		944	978	-	T	43964
LIPZ01000048.1_00002	e876150059c67bd4d44dcbedf8464e43	991	MobiDBLite	mobidb-lite	consensus disorder prediction	972	991	-	T	43964
LIPZ01000048.1_00002	e876150059c67bd4d44dcbedf8464e43	991	SUPERFAMILY	SSF52540		464	620	6.07E-23	T	43964	IPR027417	P-loop containing nucleoside triphosphate hydrolase
LIPZ01000048.1_00002	e876150059c67bd4d44dcbedf8464e43	991	Pfam	PF13604	AAA domain	473	663	1.0E-41	T	43964
LIPZ01000048.1_00002	e876150059c67bd4d44dcbedf8464e43	991	CDD	cd17933	DEXSc_RecD-like	478	612	1.41622e-19	T	43964
LIPZ01000048.1_00002	e876150059c67bd4d44dcbedf8464e43	991	Gene3D	G3DSA:3.40.50.300		624	854	2.2E-34	T	43964
LIPZ01000048.1_00002	e876150059c67bd4d44dcbedf8464e43	991	SUPERFAMILY	SSF55464		4	348	1.05E-45	T	43964
LIPZ01000048.1_00002	e876150059c67bd4d44dcbedf8464e43	991	SUPERFAMILY	SSF52540		574	847	5.1E-16	T	43964	IPR027417	P-loop containing nucleoside triphosphate hydrolase
LIPZ01000048.1_00002	e876150059c67bd4d44dcbedf8464e43	991	Gene3D	G3DSA:3.40.50.300		463	623	2.2E-34	T	43964
LIPZ01000048.1_00002	e876150059c67bd4d44dcbedf8464e43	991	Gene3D	G3DSA:2.30.30.940		707	804	2.2E-34	T	43964
LIPZ01000048.1_00002	e876150059c67bd4d44dcbedf8464e43	991	Pfam	PF08751	TrwC relaxase	12	330	4.1E-47	T	43964	IPR014862	TrwC relaxase
LZSN01000071.1_00001	7440a27a9cc4800089244dee8df530c6	1257	Pfam	PF08751	TrwC relaxase	103	410	1.1E-61	T	43964	IPR014862	TrwC relaxase
LZSN01000071.1_00001	7440a27a9cc4800089244dee8df530c6	1257	SUPERFAMILY	SSF52540		658	921	4.12E-24	T	43964	IPR027417	P-loop containing nucleoside triphosphate hydrolase
LZSN01000071.1_00001	7440a27a9cc4800089244dee8df530c6	1257	MobiDBLite	mobidb-lite	consensus disorder prediction	1233	1257	-	T	43964
LZSN01000071.1_00001	7440a27a9cc4800089244dee8df530c6	1257	Pfam	PF13604	AAA domain	547	742	1.0E-48	T	43964
LZSN01000071.1_00001	7440a27a9cc4800089244dee8df530c6	1257	SUPERFAMILY	SSF52540		543	695	4.44E-20	T	43964	IPR027417	P-loop containing nucleoside triphosphate hydrolase
LZSN01000071.1_00001	7440a27a9cc4800089244dee8df530c6	1257	Gene3D	G3DSA:2.30.30.940		786	875	1.1E-40	T	43964
LZSN01000071.1_00001	7440a27a9cc4800089244dee8df530c6	1257	SUPERFAMILY	SSF55464		94	413	7.32E-63	T	43964
LZSN01000071.1_00001	7440a27a9cc4800089244dee8df530c6	1257	MobiDBLite	mobidb-lite	consensus disorder prediction	1229	1257	-	T	43964
LZSN01000071.1_00001	7440a27a9cc4800089244dee8df530c6	1257	CDD	cd18809	SF1_C_RecD	874	919	0.000159804	T	43964
LZSN01000071.1_00001	7440a27a9cc4800089244dee8df530c6	1257	Gene3D	G3DSA:3.40.50.300		704	916	1.1E-40	T	43964
LZSN01000071.1_00001	7440a27a9cc4800089244dee8df530c6	1257	CDD	cd17933	DEXSc_RecD-like	550	703	3.57953e-23	T	43964
LZSN01000071.1_00001	7440a27a9cc4800089244dee8df530c6	1257	Gene3D	G3DSA:3.40.50.300		534	703	1.1E-40	T	43964
AGIQ01000021.1_00018	abfd5e1c630089f0e41824b7fc977a69	1195	Gene3D	G3DSA:3.40.50.300		451	612	2.2E-34	T	43964
AGIQ01000021.1_00018	abfd5e1c630089f0e41824b7fc977a69	1195	MobiDBLite	mobidb-lite	consensus disorder prediction	1161	1195	-	T	43964
AGIQ01000021.1_00018	abfd5e1c630089f0e41824b7fc977a69	1195	Gene3D	G3DSA:2.30.30.940		696	784	2.2E-34	T	43964
AGIQ01000021.1_00018	abfd5e1c630089f0e41824b7fc977a69	1195	Gene3D	G3DSA:3.40.50.300		613	823	2.2E-34	T	43964
AGIQ01000021.1_00018	abfd5e1c630089f0e41824b7fc977a69	1195	Coils	Coil		1163	1183	-	T	43964
AGIQ01000021.1_00018	abfd5e1c630089f0e41824b7fc977a69	1195	SUPERFAMILY	SSF55464		8	344	3.02E-65	T	43964
AGIQ01000021.1_00018	abfd5e1c630089f0e41824b7fc977a69	1195	CDD	cd17933	DEXSc_RecD-like	458	612	1.1227e-18	T	43964
AGIQ01000021.1_00018	abfd5e1c630089f0e41824b7fc977a69	1195	MobiDBLite	mobidb-lite	consensus disorder prediction	1168	1195	-	T	43964
AGIQ01000021.1_00018	abfd5e1c630089f0e41824b7fc977a69	1195	Pfam	PF08751	TrwC relaxase	18	325	9.3E-64	T	43964	IPR014862	TrwC relaxase
AGIQ01000021.1_00018	abfd5e1c630089f0e41824b7fc977a69	1195	SUPERFAMILY	SSF52540		451	604	1.57E-20	T	43964	IPR027417	P-loop containing nucleoside triphosphate hydrolase
AGIQ01000021.1_00018	abfd5e1c630089f0e41824b7fc977a69	1195	Pfam	PF13604	AAA domain	455	651	1.6E-46	T	43964
AGIQ01000021.1_00018	abfd5e1c630089f0e41824b7fc977a69	1195	SUPERFAMILY	SSF52540		571	832	3.32E-22	T	43964	IPR027417	P-loop containing nucleoside triphosphate hydrolase
AGIQ01000021.1_00018	abfd5e1c630089f0e41824b7fc977a69	1195	CDD	cd18809	SF1_C_RecD	783	827	0.0118804	T	43964
MVIH01000034.1_00007	e6a1f52b472b94e9b082ed0f50990309	970	MobiDBLite	mobidb-lite	consensus disorder prediction	952	970	-	T	43964
MVIH01000034.1_00007	e6a1f52b472b94e9b082ed0f50990309	970	SUPERFAMILY	SSF52540		469	851	6.49E-24	T	43964	IPR027417	P-loop containing nucleoside triphosphate hydrolase
MVIH01000034.1_00007	e6a1f52b472b94e9b082ed0f50990309	970	Pfam	PF08751	TrwC relaxase	25	316	4.8E-62	T	43964	IPR014862	TrwC relaxase
MVIH01000034.1_00007	e6a1f52b472b94e9b082ed0f50990309	970	SUPERFAMILY	SSF55464		38	320	1.33E-65	T	43964
MVIH01000034.1_00007	e6a1f52b472b94e9b082ed0f50990309	970	MobiDBLite	mobidb-lite	consensus disorder prediction	932	970	-	T	43964
MVIH01000034.1_00007	e6a1f52b472b94e9b082ed0f50990309	970	CDD	cd17933	DEXSc_RecD-like	474	627	6.08036e-21	T	43964
MVIH01000034.1_00007	e6a1f52b472b94e9b082ed0f50990309	970	Gene3D	G3DSA:3.40.50.300		447	640	7.2E-33	T	43964
MVIH01000034.1_00007	e6a1f52b472b94e9b082ed0f50990309	970	Gene3D	G3DSA:3.40.50.300		761	858	9.5E-7	T	43964
MVIH01000034.1_00007	e6a1f52b472b94e9b082ed0f50990309	970	Pfam	PF13604	AAA domain	471	666	6.9E-50	T	43964
MVIH01000034.1_00007	e6a1f52b472b94e9b082ed0f50990309	970	CDD	cd18809	SF1_C_RecD	806	852	0.00114802	T	43964
JYNL01000027.1_00015	10ba46fa34bbb78acff0413d16144e95	1001	CDD	cd17933	DEXSc_RecD-like	518	671	1.78443e-26	T	43964
JYNL01000027.1_00015	10ba46fa34bbb78acff0413d16144e95	1001	Gene3D	G3DSA:3.40.50.300		475	684	1.5E-33	T	43964
JYNL01000027.1_00015	10ba46fa34bbb78acff0413d16144e95	1001	SUPERFAMILY	SSF52540		511	663	6.6E-23	T	43964	IPR027417	P-loop containing nucleoside triphosphate hydrolase
JYNL01000027.1_00015	10ba46fa34bbb78acff0413d16144e95	1001	Gene3D	G3DSA:3.40.50.300		713	896	4.1E-9	T	43964
JYNL01000027.1_00015	10ba46fa34bbb78acff0413d16144e95	1001	SUPERFAMILY	SSF52540		624	888	5.63E-26	T	43964	IPR027417	P-loop containing nucleoside triphosphate hydrolase
JYNL01000027.1_00015	10ba46fa34bbb78acff0413d16144e95	1001	CDD	cd18809	SF1_C_RecD	815	887	2.75431e-05	T	43964
JYNL01000027.1_00015	10ba46fa34bbb78acff0413d16144e95	1001	Pfam	PF08751	TrwC relaxase	43	348	6.9E-62	T	43964	IPR014862	TrwC relaxase
JYNL01000027.1_00015	10ba46fa34bbb78acff0413d16144e95	1001	Pfam	PF13538	UvrD-like helicase C-terminal domain	843	882	9.1E-7	T	43964	IPR027785	UvrD-like helicase C-terminal domain
JYNL01000027.1_00015	10ba46fa34bbb78acff0413d16144e95	1001	Pfam	PF13604	AAA domain	515	710	8.3E-53	T	43964
JYNL01000027.1_00015	10ba46fa34bbb78acff0413d16144e95	1001	SUPERFAMILY	SSF55464		68	356	3.02E-66	T	43964
JYNL01000027.1_00015	10ba46fa34bbb78acff0413d16144e95	1001	MobiDBLite	mobidb-lite	consensus disorder prediction	965	1001	-	T	43964
QMEW01000048.1_00036	e230d3c0f6591c84f750a75fb9b4b72e	991	SUPERFAMILY	SSF52540		596	872	1.93E-25	T	43964	IPR027417	P-loop containing nucleoside triphosphate hydrolase
QMEW01000048.1_00036	e230d3c0f6591c84f750a75fb9b4b72e	991	Pfam	PF08751	TrwC relaxase	38	335	2.9E-64	T	43964	IPR014862	TrwC relaxase
QMEW01000048.1_00036	e230d3c0f6591c84f750a75fb9b4b72e	991	MobiDBLite	mobidb-lite	consensus disorder prediction	947	991	-	T	43964
QMEW01000048.1_00036	e230d3c0f6591c84f750a75fb9b4b72e	991	Pfam	PF13604	AAA domain	488	683	3.5E-50	T	43964
QMEW01000048.1_00036	e230d3c0f6591c84f750a75fb9b4b72e	991	Gene3D	G3DSA:3.40.50.300		458	657	6.6E-33	T	43964
QMEW01000048.1_00036	e230d3c0f6591c84f750a75fb9b4b72e	991	MobiDBLite	mobidb-lite	consensus disorder prediction	343	358	-	T	43964
QMEW01000048.1_00036	e230d3c0f6591c84f750a75fb9b4b72e	991	SUPERFAMILY	SSF55464		52	338	2.38E-66	T	43964
QMEW01000048.1_00036	e230d3c0f6591c84f750a75fb9b4b72e	991	SUPERFAMILY	SSF52540		486	682	1.52E-24	T	43964	IPR027417	P-loop containing nucleoside triphosphate hydrolase
QMEW01000048.1_00036	e230d3c0f6591c84f750a75fb9b4b72e	991	CDD	cd17933	DEXSc_RecD-like	491	644	1.38986e-21	T	43964
QMEW01000048.1_00036	e230d3c0f6591c84f750a75fb9b4b72e	991	CDD	cd18809	SF1_C_RecD	824	868	0.00211024	T	43964
QMEW01000048.1_00036	e230d3c0f6591c84f750a75fb9b4b72e	991	MobiDBLite	mobidb-lite	consensus disorder prediction	343	362	-	T	43964
QMEW01000048.1_00036	e230d3c0f6591c84f750a75fb9b4b72e	991	MobiDBLite	mobidb-lite	consensus disorder prediction	957	977	-	T	43964
LWCS01000059.1_00025	c718f7fddead2fc4b52e398803b5b465	1141	CDD	cd18809	SF1_C_RecD	794	839	0.000283993	T	43964
LWCS01000059.1_00025	c718f7fddead2fc4b52e398803b5b465	1141	SUPERFAMILY	SSF52540		468	618	2.0E-23	T	43964	IPR027417	P-loop containing nucleoside triphosphate hydrolase
LWCS01000059.1_00025	c718f7fddead2fc4b52e398803b5b465	1141	SUPERFAMILY	SSF55464		37	364	1.05E-60	T	43964
LWCS01000059.1_00025	c718f7fddead2fc4b52e398803b5b465	1141	CDD	cd17933	DEXSc_RecD-like	474	626	2.42798e-26	T	43964
LWCS01000059.1_00025	c718f7fddead2fc4b52e398803b5b465	1141	Gene3D	G3DSA:3.40.50.300		715	845	1.6E-6	T	43964
LWCS01000059.1_00025	c718f7fddead2fc4b52e398803b5b465	1141	MobiDBLite	mobidb-lite	consensus disorder prediction	1122	1141	-	T	43964
LWCS01000059.1_00025	c718f7fddead2fc4b52e398803b5b465	1141	SUPERFAMILY	SSF52540		583	844	7.97E-25	T	43964	IPR027417	P-loop containing nucleoside triphosphate hydrolase
LWCS01000059.1_00025	c718f7fddead2fc4b52e398803b5b465	1141	Pfam	PF08751	TrwC relaxase	38	343	1.6E-60	T	43964	IPR014862	TrwC relaxase
LWCS01000059.1_00025	c718f7fddead2fc4b52e398803b5b465	1141	Gene3D	G3DSA:3.40.50.300		432	639	1.2E-33	T	43964
LWCS01000059.1_00025	c718f7fddead2fc4b52e398803b5b465	1141	Pfam	PF13604	AAA domain	471	665	2.6E-50	T	43964
VIFX01000075.1_00016	0051f1d1b0d9230b532d0ccd6355803a	986	Pfam	PF13604	AAA domain	487	683	5.8E-50	T	43964
VIFX01000075.1_00016	0051f1d1b0d9230b532d0ccd6355803a	986	SUPERFAMILY	SSF52540		486	863	7.07E-26	T	43964	IPR027417	P-loop containing nucleoside triphosphate hydrolase
VIFX01000075.1_00016	0051f1d1b0d9230b532d0ccd6355803a	986	Pfam	PF08751	TrwC relaxase	27	326	4.4E-63	T	43964	IPR014862	TrwC relaxase
VIFX01000075.1_00016	0051f1d1b0d9230b532d0ccd6355803a	986	MobiDBLite	mobidb-lite	consensus disorder prediction	946	986	-	T	43964
VIFX01000075.1_00016	0051f1d1b0d9230b532d0ccd6355803a	986	CDD	cd17933	DEXSc_RecD-like	490	643	1.14993e-20	T	43964
VIFX01000075.1_00016	0051f1d1b0d9230b532d0ccd6355803a	986	CDD	cd18809	SF1_C_RecD	823	867	0.000204946	T	43964
VIFX01000075.1_00016	0051f1d1b0d9230b532d0ccd6355803a	986	SUPERFAMILY	SSF55464		41	333	2.43E-63	T	43964
VIFX01000075.1_00016	0051f1d1b0d9230b532d0ccd6355803a	986	Gene3D	G3DSA:3.40.50.300		800	879	3.7E-7	T	43964
VIFX01000075.1_00016	0051f1d1b0d9230b532d0ccd6355803a	986	Gene3D	G3DSA:3.40.50.300		459	654	7.3E-32	T	43964
MVIH01000033.1_00019	9aaeed6cca40e0064a32897f52d182d3	972	SUPERFAMILY	SSF52540		469	620	8.07E-26	T	43964	IPR027417	P-loop containing nucleoside triphosphate hydrolase
MVIH01000033.1_00019	9aaeed6cca40e0064a32897f52d182d3	972	Pfam	PF13604	AAA domain	472	667	2.4E-51	T	43964
MVIH01000033.1_00019	9aaeed6cca40e0064a32897f52d182d3	972	CDD	cd18809	SF1_C_RecD	808	852	0.000112354	T	43964
MVIH01000033.1_00019	9aaeed6cca40e0064a32897f52d182d3	972	SUPERFAMILY	SSF55464		35	322	5.04E-66	T	43964
MVIH01000033.1_00019	9aaeed6cca40e0064a32897f52d182d3	972	Gene3D	G3DSA:3.40.50.300		442	642	8.2E-34	T	43964
MVIH01000033.1_00019	9aaeed6cca40e0064a32897f52d182d3	972	MobiDBLite	mobidb-lite	consensus disorder prediction	940	972	-	T	43964
MVIH01000033.1_00019	9aaeed6cca40e0064a32897f52d182d3	972	CDD	cd17933	DEXSc_RecD-like	475	628	5.75059e-22	T	43964
MVIH01000033.1_00019	9aaeed6cca40e0064a32897f52d182d3	972	Pfam	PF08751	TrwC relaxase	10	318	6.6E-65	T	43964	IPR014862	TrwC relaxase
MVIH01000033.1_00019	9aaeed6cca40e0064a32897f52d182d3	972	MobiDBLite	mobidb-lite	consensus disorder prediction	932	972	-	T	43964
MVIH01000033.1_00019	9aaeed6cca40e0064a32897f52d182d3	972	SUPERFAMILY	SSF52540		582	856	6.48E-25	T	43964	IPR027417	P-loop containing nucleoside triphosphate hydrolase
MVIH01000033.1_00019	9aaeed6cca40e0064a32897f52d182d3	972	Gene3D	G3DSA:3.40.50.300		660	858	2.2E-7	T	43964
LIPZ01000076.1_00004	db17d0555f7fb03bc90f611e44513a9d	968	CDD	cd17933	DEXSc_RecD-like	447	575	1.20504e-23	T	43964
LIPZ01000076.1_00004	db17d0555f7fb03bc90f611e44513a9d	968	Gene3D	G3DSA:3.40.50.300		411	611	1.8E-34	T	43964
LIPZ01000076.1_00004	db17d0555f7fb03bc90f611e44513a9d	968	Gene3D	G3DSA:3.40.50.300		751	835	3.0E-5	T	43964
LIPZ01000076.1_00004	db17d0555f7fb03bc90f611e44513a9d	968	SUPERFAMILY	SSF52540		441	842	2.34E-27	T	43964	IPR027417	P-loop containing nucleoside triphosphate hydrolase
LIPZ01000076.1_00004	db17d0555f7fb03bc90f611e44513a9d	968	CDD	cd18809	SF1_C_RecD	785	836	0.293919	T	43964
LIPZ01000076.1_00004	db17d0555f7fb03bc90f611e44513a9d	968	Pfam	PF13604	AAA domain	444	638	8.7E-49	T	43964
LIPZ01000076.1_00004	db17d0555f7fb03bc90f611e44513a9d	968	Pfam	PF08751	TrwC relaxase	12	317	5.1E-62	T	43964	IPR014862	TrwC relaxase
LIPZ01000076.1_00004	db17d0555f7fb03bc90f611e44513a9d	968	SUPERFAMILY	SSF55464		1	338	2.11E-64	T	43964
BCQY01000032.1_00046	a792d2804631e4ae5ab3e7d6e5b55277	949	Gene3D	G3DSA:2.30.30.940		684	774	3.1E-39	T	43964
BCQY01000032.1_00046	a792d2804631e4ae5ab3e7d6e5b55277	949	CDD	cd18809	SF1_C_RecD	773	821	2.50825	T	43964
BCQY01000032.1_00046	a792d2804631e4ae5ab3e7d6e5b55277	949	MobiDBLite	mobidb-lite	consensus disorder prediction	925	939	-	T	43964
BCQY01000032.1_00046	a792d2804631e4ae5ab3e7d6e5b55277	949	MobiDBLite	mobidb-lite	consensus disorder prediction	900	949	-	T	43964
BCQY01000032.1_00046	a792d2804631e4ae5ab3e7d6e5b55277	949	CDD	cd17933	DEXSc_RecD-like	449	589	2.01939e-27	T	43964
BCQY01000032.1_00046	a792d2804631e4ae5ab3e7d6e5b55277	949	Pfam	PF13604	AAA domain	446	640	1.2E-50	T	43964
BCQY01000032.1_00046	a792d2804631e4ae5ab3e7d6e5b55277	949	Gene3D	G3DSA:3.40.50.300		434	601	3.1E-39	T	43964
BCQY01000032.1_00046	a792d2804631e4ae5ab3e7d6e5b55277	949	SUPERFAMILY	SSF52540		557	825	4.78E-19	T	43964	IPR027417	P-loop containing nucleoside triphosphate hydrolase
BCQY01000032.1_00046	a792d2804631e4ae5ab3e7d6e5b55277	949	SUPERFAMILY	SSF52540		442	593	7.34E-27	T	43964	IPR027417	P-loop containing nucleoside triphosphate hydrolase
BCQY01000032.1_00046	a792d2804631e4ae5ab3e7d6e5b55277	949	Pfam	PF08751	TrwC relaxase	13	319	5.1E-63	T	43964	IPR014862	TrwC relaxase
BCQY01000032.1_00046	a792d2804631e4ae5ab3e7d6e5b55277	949	Gene3D	G3DSA:3.40.50.300		602	819	3.1E-39	T	43964
BCQY01000032.1_00046	a792d2804631e4ae5ab3e7d6e5b55277	949	SUPERFAMILY	SSF55464		1	337	2.15E-64	T	43964
JYNL01000065.1_00046	a792d2804631e4ae5ab3e7d6e5b55277	949	Gene3D	G3DSA:2.30.30.940		684	774	3.1E-39	T	43964
JYNL01000065.1_00046	a792d2804631e4ae5ab3e7d6e5b55277	949	CDD	cd18809	SF1_C_RecD	773	821	2.50825	T	43964
JYNL01000065.1_00046	a792d2804631e4ae5ab3e7d6e5b55277	949	MobiDBLite	mobidb-lite	consensus disorder prediction	925	939	-	T	43964
JYNL01000065.1_00046	a792d2804631e4ae5ab3e7d6e5b55277	949	MobiDBLite	mobidb-lite	consensus disorder prediction	900	949	-	T	43964
JYNL01000065.1_00046	a792d2804631e4ae5ab3e7d6e5b55277	949	CDD	cd17933	DEXSc_RecD-like	449	589	2.01939e-27	T	43964
JYNL01000065.1_00046	a792d2804631e4ae5ab3e7d6e5b55277	949	Pfam	PF13604	AAA domain	446	640	1.2E-50	T	43964
JYNL01000065.1_00046	a792d2804631e4ae5ab3e7d6e5b55277	949	Gene3D	G3DSA:3.40.50.300		434	601	3.1E-39	T	43964
JYNL01000065.1_00046	a792d2804631e4ae5ab3e7d6e5b55277	949	SUPERFAMILY	SSF52540		557	825	4.78E-19	T	43964	IPR027417	P-loop containing nucleoside triphosphate hydrolase
JYNL01000065.1_00046	a792d2804631e4ae5ab3e7d6e5b55277	949	SUPERFAMILY	SSF52540		442	593	7.34E-27	T	43964	IPR027417	P-loop containing nucleoside triphosphate hydrolase
JYNL01000065.1_00046	a792d2804631e4ae5ab3e7d6e5b55277	949	Pfam	PF08751	TrwC relaxase	13	319	5.1E-63	T	43964	IPR014862	TrwC relaxase
JYNL01000065.1_00046	a792d2804631e4ae5ab3e7d6e5b55277	949	Gene3D	G3DSA:3.40.50.300		602	819	3.1E-39	T	43964
JYNL01000065.1_00046	a792d2804631e4ae5ab3e7d6e5b55277	949	SUPERFAMILY	SSF55464		1	337	2.15E-64	T	43964
LAUZ02000080.1_00006	d74faac2c4154fbb434ebc5409020a5c	1001	CDD	cd17933	DEXSc_RecD-like	518	671	1.70013e-26	T	43964
LAUZ02000080.1_00006	d74faac2c4154fbb434ebc5409020a5c	1001	Gene3D	G3DSA:3.40.50.300		488	682	7.2E-34	T	43964
LAUZ02000080.1_00006	d74faac2c4154fbb434ebc5409020a5c	1001	Pfam	PF13538	UvrD-like helicase C-terminal domain	843	882	9.5E-7	T	43964	IPR027785	UvrD-like helicase C-terminal domain
LAUZ02000080.1_00006	d74faac2c4154fbb434ebc5409020a5c	1001	CDD	cd18809	SF1_C_RecD	815	889	2.86406e-05	T	43964
LAUZ02000080.1_00006	d74faac2c4154fbb434ebc5409020a5c	1001	SUPERFAMILY	SSF55464		68	356	9.16E-66	T	43964
LAUZ02000080.1_00006	d74faac2c4154fbb434ebc5409020a5c	1001	Pfam	PF08751	TrwC relaxase	43	348	2.2E-61	T	43964	IPR014862	TrwC relaxase
LAUZ02000080.1_00006	d74faac2c4154fbb434ebc5409020a5c	1001	MobiDBLite	mobidb-lite	consensus disorder prediction	976	1001	-	T	43964
LAUZ02000080.1_00006	d74faac2c4154fbb434ebc5409020a5c	1001	Pfam	PF13604	AAA domain	514	710	1.3E-52	T	43964
LAUZ02000080.1_00006	d74faac2c4154fbb434ebc5409020a5c	1001	Gene3D	G3DSA:3.40.50.300		717	896	9.1E-9	T	43964
LAUZ02000080.1_00006	d74faac2c4154fbb434ebc5409020a5c	1001	SUPERFAMILY	SSF52540		511	663	5.82E-24	T	43964	IPR027417	P-loop containing nucleoside triphosphate hydrolase
LAUZ02000080.1_00006	d74faac2c4154fbb434ebc5409020a5c	1001	SUPERFAMILY	SSF52540		624	889	5.31E-26	T	43964	IPR027417	P-loop containing nucleoside triphosphate hydrolase
STGE01000050.1_00003	10e6973bef339dccddffd2e7fe693e90	945	MobiDBLite	mobidb-lite	consensus disorder prediction	922	945	-	T	43964
STGE01000050.1_00003	10e6973bef339dccddffd2e7fe693e90	945	Pfam	PF08751	TrwC relaxase	14	319	3.0E-61	T	43964	IPR014862	TrwC relaxase
STGE01000050.1_00003	10e6973bef339dccddffd2e7fe693e90	945	Gene3D	G3DSA:3.40.50.300		413	618	1.6E-31	T	43964
STGE01000050.1_00003	10e6973bef339dccddffd2e7fe693e90	945	Gene3D	G3DSA:3.40.50.300		723	824	1.7E-5	T	43964
STGE01000050.1_00003	10e6973bef339dccddffd2e7fe693e90	945	CDD	cd17933	DEXSc_RecD-like	452	604	4.41765e-20	T	43964
STGE01000050.1_00003	10e6973bef339dccddffd2e7fe693e90	945	Pfam	PF13604	AAA domain	449	643	1.3E-50	T	43964
STGE01000050.1_00003	10e6973bef339dccddffd2e7fe693e90	945	SUPERFAMILY	SSF52540		445	596	1.18E-21	T	43964	IPR027417	P-loop containing nucleoside triphosphate hydrolase
STGE01000050.1_00003	10e6973bef339dccddffd2e7fe693e90	945	SUPERFAMILY	SSF52540		564	821	6.2E-25	T	43964	IPR027417	P-loop containing nucleoside triphosphate hydrolase
STGE01000050.1_00003	10e6973bef339dccddffd2e7fe693e90	945	CDD	cd18809	SF1_C_RecD	775	819	0.000201991	T	43964
STGE01000050.1_00003	10e6973bef339dccddffd2e7fe693e90	945	SUPERFAMILY	SSF55464		37	339	1.88E-62	T	43964
QMEW01000045.1_00002	4d2dc788b85c84afcd4eb5ba3b0ff17a	1114	MobiDBLite	mobidb-lite	consensus disorder prediction	1094	1114	-	T	43964
QMEW01000045.1_00002	4d2dc788b85c84afcd4eb5ba3b0ff17a	1114	SUPERFAMILY	SSF55464		1	337	1.88E-61	T	43964
QMEW01000045.1_00002	4d2dc788b85c84afcd4eb5ba3b0ff17a	1114	Pfam	PF08751	TrwC relaxase	13	315	7.1E-61	T	43964	IPR014862	TrwC relaxase
QMEW01000045.1_00002	4d2dc788b85c84afcd4eb5ba3b0ff17a	1114	MobiDBLite	mobidb-lite	consensus disorder prediction	1090	1114	-	T	43964
QMEW01000045.1_00002	4d2dc788b85c84afcd4eb5ba3b0ff17a	1114	Pfam	PF13604	AAA domain	444	638	1.5E-49	T	43964
QMEW01000045.1_00002	4d2dc788b85c84afcd4eb5ba3b0ff17a	1114	CDD	cd17933	DEXSc_RecD-like	447	599	4.03774e-23	T	43964
QMEW01000045.1_00002	4d2dc788b85c84afcd4eb5ba3b0ff17a	1114	Gene3D	G3DSA:3.40.50.300		685	813	6.7E-6	T	43964
QMEW01000045.1_00002	4d2dc788b85c84afcd4eb5ba3b0ff17a	1114	SUPERFAMILY	SSF52540		440	591	4.19E-25	T	43964	IPR027417	P-loop containing nucleoside triphosphate hydrolase
QMEW01000045.1_00002	4d2dc788b85c84afcd4eb5ba3b0ff17a	1114	CDD	cd18809	SF1_C_RecD	769	814	0.00233435	T	43964
QMEW01000045.1_00002	4d2dc788b85c84afcd4eb5ba3b0ff17a	1114	SUPERFAMILY	SSF52540		553	819	1.13E-23	T	43964	IPR027417	P-loop containing nucleoside triphosphate hydrolase
QMEW01000045.1_00002	4d2dc788b85c84afcd4eb5ba3b0ff17a	1114	Gene3D	G3DSA:3.40.50.300		403	612	7.1E-35	T	43964
MVIA01000062.1_00013	83f89f8a580599bfdc5a5920f95b8d7c	970	SUPERFAMILY	SSF55464		39	324	8.24E-64	T	43964
MVIA01000062.1_00013	83f89f8a580599bfdc5a5920f95b8d7c	970	Coils	Coil		328	348	-	T	43964
MVIA01000062.1_00013	83f89f8a580599bfdc5a5920f95b8d7c	970	Gene3D	G3DSA:3.40.50.300		449	644	5.9E-34	T	43964
MVIA01000062.1_00013	83f89f8a580599bfdc5a5920f95b8d7c	970	Pfam	PF13604	AAA domain	476	672	2.5E-51	T	43964
MVIA01000062.1_00013	83f89f8a580599bfdc5a5920f95b8d7c	970	CDD	cd18809	SF1_C_RecD	782	851	5.82572e-05	T	43964
MVIA01000062.1_00013	83f89f8a580599bfdc5a5920f95b8d7c	970	CDD	cd17933	DEXSc_RecD-like	479	632	8.61199e-23	T	43964
MVIA01000062.1_00013	83f89f8a580599bfdc5a5920f95b8d7c	970	SUPERFAMILY	SSF52540		475	846	1.38E-27	T	43964	IPR027417	P-loop containing nucleoside triphosphate hydrolase
MVIA01000062.1_00013	83f89f8a580599bfdc5a5920f95b8d7c	970	Pfam	PF08751	TrwC relaxase	26	321	2.6E-62	T	43964	IPR014862	TrwC relaxase
MVIA01000062.1_00013	83f89f8a580599bfdc5a5920f95b8d7c	970	Gene3D	G3DSA:3.40.50.300		703	861	4.9E-8	T	43964
LAUZ02000104.1_00019	9a031437d24c83d0295ead5227fab6a5	802	CDD	cd17933	DEXSc_RecD-like	319	472	7.06004e-26	T	43964
LAUZ02000104.1_00019	9a031437d24c83d0295ead5227fab6a5	802	SUPERFAMILY	SSF55464		13	157	3.71E-31	T	43964
LAUZ02000104.1_00019	9a031437d24c83d0295ead5227fab6a5	802	Pfam	PF13604	AAA domain	315	511	1.6E-52	T	43964
LAUZ02000104.1_00019	9a031437d24c83d0295ead5227fab6a5	802	Gene3D	G3DSA:3.40.50.300		288	483	1.4E-33	T	43964
LAUZ02000104.1_00019	9a031437d24c83d0295ead5227fab6a5	802	CDD	cd18809	SF1_C_RecD	644	690	3.14334e-05	T	43964
LAUZ02000104.1_00019	9a031437d24c83d0295ead5227fab6a5	802	SUPERFAMILY	SSF52540		425	690	2.55E-26	T	43964	IPR027417	P-loop containing nucleoside triphosphate hydrolase
LAUZ02000104.1_00019	9a031437d24c83d0295ead5227fab6a5	802	Pfam	PF08751	TrwC relaxase	13	149	5.5E-28	T	43964	IPR014862	TrwC relaxase
LAUZ02000104.1_00019	9a031437d24c83d0295ead5227fab6a5	802	SUPERFAMILY	SSF52540		313	464	3.99E-23	T	43964	IPR027417	P-loop containing nucleoside triphosphate hydrolase
LAUZ02000104.1_00019	9a031437d24c83d0295ead5227fab6a5	802	MobiDBLite	mobidb-lite	consensus disorder prediction	779	802	-	T	43964
LAUZ02000104.1_00019	9a031437d24c83d0295ead5227fab6a5	802	Pfam	PF13538	UvrD-like helicase C-terminal domain	644	683	6.3E-7	T	43964	IPR027785	UvrD-like helicase C-terminal domain
LAUZ02000104.1_00019	9a031437d24c83d0295ead5227fab6a5	802	Gene3D	G3DSA:3.40.50.300		592	697	8.2E-9	T	43964
LGTW01000042.1_00015	ce9f055890dd6969d9ae86eacdff1e55	1118	CDD	cd17933	DEXSc_RecD-like	448	600	1.83046e-25	T	43964
LGTW01000042.1_00015	ce9f055890dd6969d9ae86eacdff1e55	1118	SUPERFAMILY	SSF52540		441	592	2.29E-24	T	43964	IPR027417	P-loop containing nucleoside triphosphate hydrolase
LGTW01000042.1_00015	ce9f055890dd6969d9ae86eacdff1e55	1118	Pfam	PF13604	AAA domain	445	639	2.6E-51	T	43964
LGTW01000042.1_00015	ce9f055890dd6969d9ae86eacdff1e55	1118	Gene3D	G3DSA:3.40.50.300		406	613	1.2E-34	T	43964
LGTW01000042.1_00015	ce9f055890dd6969d9ae86eacdff1e55	1118	SUPERFAMILY	SSF52540		557	818	6.37E-23	T	43964	IPR027417	P-loop containing nucleoside triphosphate hydrolase
LGTW01000042.1_00015	ce9f055890dd6969d9ae86eacdff1e55	1118	SUPERFAMILY	SSF55464		1	339	5.49E-61	T	43964
LGTW01000042.1_00015	ce9f055890dd6969d9ae86eacdff1e55	1118	Pfam	PF08751	TrwC relaxase	12	316	2.2E-60	T	43964	IPR014862	TrwC relaxase
LGTW01000042.1_00015	ce9f055890dd6969d9ae86eacdff1e55	1118	CDD	cd18809	SF1_C_RecD	768	812	0.000855874	T	43964
LGTW01000042.1_00015	ce9f055890dd6969d9ae86eacdff1e55	1118	Gene3D	G3DSA:3.40.50.300		726	822	2.7E-5	T	43964
UGQM01000009.1_00022	d6bc2241535c642c12166ffa3b001938	1001	CDD	cd17933	DEXSc_RecD-like	518	671	1.75022e-26	T	43964
UGQM01000009.1_00022	d6bc2241535c642c12166ffa3b001938	1001	SUPERFAMILY	SSF52540		511	663	6.19E-23	T	43964	IPR027417	P-loop containing nucleoside triphosphate hydrolase
UGQM01000009.1_00022	d6bc2241535c642c12166ffa3b001938	1001	Gene3D	G3DSA:3.40.50.300		477	684	1.6E-33	T	43964
UGQM01000009.1_00022	d6bc2241535c642c12166ffa3b001938	1001	Gene3D	G3DSA:3.40.50.300		713	896	4.1E-9	T	43964
UGQM01000009.1_00022	d6bc2241535c642c12166ffa3b001938	1001	SUPERFAMILY	SSF52540		624	888	5.63E-26	T	43964	IPR027417	P-loop containing nucleoside triphosphate hydrolase
UGQM01000009.1_00022	d6bc2241535c642c12166ffa3b001938	1001	CDD	cd18809	SF1_C_RecD	815	887	2.75431e-05	T	43964
UGQM01000009.1_00022	d6bc2241535c642c12166ffa3b001938	1001	Pfam	PF08751	TrwC relaxase	43	348	6.9E-62	T	43964	IPR014862	TrwC relaxase
UGQM01000009.1_00022	d6bc2241535c642c12166ffa3b001938	1001	Pfam	PF13538	UvrD-like helicase C-terminal domain	843	882	9.1E-7	T	43964	IPR027785	UvrD-like helicase C-terminal domain
UGQM01000009.1_00022	d6bc2241535c642c12166ffa3b001938	1001	Pfam	PF13604	AAA domain	515	710	8.3E-53	T	43964
UGQM01000009.1_00022	d6bc2241535c642c12166ffa3b001938	1001	SUPERFAMILY	SSF55464		68	356	3.02E-66	T	43964
UGQM01000009.1_00022	d6bc2241535c642c12166ffa3b001938	1001	MobiDBLite	mobidb-lite	consensus disorder prediction	965	1001	-	T	43964
NPKR01000012.1_00056	6270a64d7ad7d849622969171ee80d22	988	CDD	cd17933	DEXSc_RecD-like	499	639	2.54541e-24	T	43964
NPKR01000012.1_00056	6270a64d7ad7d849622969171ee80d22	988	Gene3D	G3DSA:3.40.50.300		461	665	9.8E-33	T	43964
NPKR01000012.1_00056	6270a64d7ad7d849622969171ee80d22	988	CDD	cd18809	SF1_C_RecD	798	868	0.000663647	T	43964
NPKR01000012.1_00056	6270a64d7ad7d849622969171ee80d22	988	SUPERFAMILY	SSF52540		495	863	1.22E-25	T	43964	IPR027417	P-loop containing nucleoside triphosphate hydrolase
NPKR01000012.1_00056	6270a64d7ad7d849622969171ee80d22	988	Pfam	PF13604	AAA domain	496	690	6.1E-50	T	43964
NPKR01000012.1_00056	6270a64d7ad7d849622969171ee80d22	988	Gene3D	G3DSA:3.40.50.300		775	876	8.2E-7	T	43964
NPKR01000012.1_00056	6270a64d7ad7d849622969171ee80d22	988	SUPERFAMILY	SSF55464		65	366	1.42E-59	T	43964
NPKR01000012.1_00056	6270a64d7ad7d849622969171ee80d22	988	Pfam	PF08751	TrwC relaxase	42	347	2.7E-60	T	43964	IPR014862	TrwC relaxase
MZMR01000015.1_00114	78d78458efaf8db5602d4317d0ca1b2a	1006	Pfam	PF13604	AAA domain	488	682	1.2E-49	T	43964
MZMR01000015.1_00114	78d78458efaf8db5602d4317d0ca1b2a	1006	Gene3D	G3DSA:3.40.50.300		644	875	1.7E-37	T	43964
MZMR01000015.1_00114	78d78458efaf8db5602d4317d0ca1b2a	1006	CDD	cd17933	DEXSc_RecD-like	491	631	2.82786e-26	T	43964
MZMR01000015.1_00114	78d78458efaf8db5602d4317d0ca1b2a	1006	Gene3D	G3DSA:2.30.30.940		726	830	1.7E-37	T	43964
MZMR01000015.1_00114	78d78458efaf8db5602d4317d0ca1b2a	1006	SUPERFAMILY	SSF55464		1	338	4.53E-62	T	43964
MZMR01000015.1_00114	78d78458efaf8db5602d4317d0ca1b2a	1006	SUPERFAMILY	SSF52540		485	874	1.97E-26	T	43964	IPR027417	P-loop containing nucleoside triphosphate hydrolase
MZMR01000015.1_00114	78d78458efaf8db5602d4317d0ca1b2a	1006	MobiDBLite	mobidb-lite	consensus disorder prediction	941	976	-	T	43964
MZMR01000015.1_00114	78d78458efaf8db5602d4317d0ca1b2a	1006	MobiDBLite	mobidb-lite	consensus disorder prediction	333	362	-	T	43964
MZMR01000015.1_00114	78d78458efaf8db5602d4317d0ca1b2a	1006	Gene3D	G3DSA:3.40.50.300		480	643	1.7E-37	T	43964
MZMR01000015.1_00114	78d78458efaf8db5602d4317d0ca1b2a	1006	MobiDBLite	mobidb-lite	consensus disorder prediction	333	384	-	T	43964
MZMR01000015.1_00114	78d78458efaf8db5602d4317d0ca1b2a	1006	CDD	cd18809	SF1_C_RecD	829	877	0.0500067	T	43964
MZMR01000015.1_00114	78d78458efaf8db5602d4317d0ca1b2a	1006	Pfam	PF08751	TrwC relaxase	13	319	5.8E-62	T	43964	IPR014862	TrwC relaxase
VTHG01000015.1_00117	78d78458efaf8db5602d4317d0ca1b2a	1006	Pfam	PF13604	AAA domain	488	682	1.2E-49	T	43964
VTHG01000015.1_00117	78d78458efaf8db5602d4317d0ca1b2a	1006	Gene3D	G3DSA:3.40.50.300		644	875	1.7E-37	T	43964
VTHG01000015.1_00117	78d78458efaf8db5602d4317d0ca1b2a	1006	CDD	cd17933	DEXSc_RecD-like	491	631	2.82786e-26	T	43964
VTHG01000015.1_00117	78d78458efaf8db5602d4317d0ca1b2a	1006	Gene3D	G3DSA:2.30.30.940		726	830	1.7E-37	T	43964
VTHG01000015.1_00117	78d78458efaf8db5602d4317d0ca1b2a	1006	SUPERFAMILY	SSF55464		1	338	4.53E-62	T	43964
VTHG01000015.1_00117	78d78458efaf8db5602d4317d0ca1b2a	1006	SUPERFAMILY	SSF52540		485	874	1.97E-26	T	43964	IPR027417	P-loop containing nucleoside triphosphate hydrolase
VTHG01000015.1_00117	78d78458efaf8db5602d4317d0ca1b2a	1006	MobiDBLite	mobidb-lite	consensus disorder prediction	941	976	-	T	43964
VTHG01000015.1_00117	78d78458efaf8db5602d4317d0ca1b2a	1006	MobiDBLite	mobidb-lite	consensus disorder prediction	333	362	-	T	43964
VTHG01000015.1_00117	78d78458efaf8db5602d4317d0ca1b2a	1006	Gene3D	G3DSA:3.40.50.300		480	643	1.7E-37	T	43964
VTHG01000015.1_00117	78d78458efaf8db5602d4317d0ca1b2a	1006	MobiDBLite	mobidb-lite	consensus disorder prediction	333	384	-	T	43964
VTHG01000015.1_00117	78d78458efaf8db5602d4317d0ca1b2a	1006	CDD	cd18809	SF1_C_RecD	829	877	0.0500067	T	43964
VTHG01000015.1_00117	78d78458efaf8db5602d4317d0ca1b2a	1006	Pfam	PF08751	TrwC relaxase	13	319	5.8E-62	T	43964	IPR014862	TrwC relaxase
VTHH01000013.1_00117	78d78458efaf8db5602d4317d0ca1b2a	1006	Pfam	PF13604	AAA domain	488	682	1.2E-49	T	43964
VTHH01000013.1_00117	78d78458efaf8db5602d4317d0ca1b2a	1006	Gene3D	G3DSA:3.40.50.300		644	875	1.7E-37	T	43964
VTHH01000013.1_00117	78d78458efaf8db5602d4317d0ca1b2a	1006	CDD	cd17933	DEXSc_RecD-like	491	631	2.82786e-26	T	43964
VTHH01000013.1_00117	78d78458efaf8db5602d4317d0ca1b2a	1006	Gene3D	G3DSA:2.30.30.940		726	830	1.7E-37	T	43964
VTHH01000013.1_00117	78d78458efaf8db5602d4317d0ca1b2a	1006	SUPERFAMILY	SSF55464		1	338	4.53E-62	T	43964
VTHH01000013.1_00117	78d78458efaf8db5602d4317d0ca1b2a	1006	SUPERFAMILY	SSF52540		485	874	1.97E-26	T	43964	IPR027417	P-loop containing nucleoside triphosphate hydrolase
VTHH01000013.1_00117	78d78458efaf8db5602d4317d0ca1b2a	1006	MobiDBLite	mobidb-lite	consensus disorder prediction	941	976	-	T	43964
VTHH01000013.1_00117	78d78458efaf8db5602d4317d0ca1b2a	1006	MobiDBLite	mobidb-lite	consensus disorder prediction	333	362	-	T	43964
VTHH01000013.1_00117	78d78458efaf8db5602d4317d0ca1b2a	1006	Gene3D	G3DSA:3.40.50.300		480	643	1.7E-37	T	43964
VTHH01000013.1_00117	78d78458efaf8db5602d4317d0ca1b2a	1006	MobiDBLite	mobidb-lite	consensus disorder prediction	333	384	-	T	43964
VTHH01000013.1_00117	78d78458efaf8db5602d4317d0ca1b2a	1006	CDD	cd18809	SF1_C_RecD	829	877	0.0500067	T	43964
VTHH01000013.1_00117	78d78458efaf8db5602d4317d0ca1b2a	1006	Pfam	PF08751	TrwC relaxase	13	319	5.8E-62	T	43964	IPR014862	TrwC relaxase
VTGV01000017.1_00045	78d78458efaf8db5602d4317d0ca1b2a	1006	Pfam	PF13604	AAA domain	488	682	1.2E-49	T	43964
VTGV01000017.1_00045	78d78458efaf8db5602d4317d0ca1b2a	1006	Gene3D	G3DSA:3.40.50.300		644	875	1.7E-37	T	43964
VTGV01000017.1_00045	78d78458efaf8db5602d4317d0ca1b2a	1006	CDD	cd17933	DEXSc_RecD-like	491	631	2.82786e-26	T	43964
VTGV01000017.1_00045	78d78458efaf8db5602d4317d0ca1b2a	1006	Gene3D	G3DSA:2.30.30.940		726	830	1.7E-37	T	43964
VTGV01000017.1_00045	78d78458efaf8db5602d4317d0ca1b2a	1006	SUPERFAMILY	SSF55464		1	338	4.53E-62	T	43964
VTGV01000017.1_00045	78d78458efaf8db5602d4317d0ca1b2a	1006	SUPERFAMILY	SSF52540		485	874	1.97E-26	T	43964	IPR027417	P-loop containing nucleoside triphosphate hydrolase
VTGV01000017.1_00045	78d78458efaf8db5602d4317d0ca1b2a	1006	MobiDBLite	mobidb-lite	consensus disorder prediction	941	976	-	T	43964
VTGV01000017.1_00045	78d78458efaf8db5602d4317d0ca1b2a	1006	MobiDBLite	mobidb-lite	consensus disorder prediction	333	362	-	T	43964
VTGV01000017.1_00045	78d78458efaf8db5602d4317d0ca1b2a	1006	Gene3D	G3DSA:3.40.50.300		480	643	1.7E-37	T	43964
VTGV01000017.1_00045	78d78458efaf8db5602d4317d0ca1b2a	1006	MobiDBLite	mobidb-lite	consensus disorder prediction	333	384	-	T	43964
VTGV01000017.1_00045	78d78458efaf8db5602d4317d0ca1b2a	1006	CDD	cd18809	SF1_C_RecD	829	877	0.0500067	T	43964
VTGV01000017.1_00045	78d78458efaf8db5602d4317d0ca1b2a	1006	Pfam	PF08751	TrwC relaxase	13	319	5.8E-62	T	43964	IPR014862	TrwC relaxase
JYNL01000061.1_00017	c35c12ef932af8a612d0ea6a1b363206	1134	SUPERFAMILY	SSF55464		19	356	8.24E-60	T	43964
JYNL01000061.1_00017	c35c12ef932af8a612d0ea6a1b363206	1134	Pfam	PF08751	TrwC relaxase	30	333	8.9E-60	T	43964	IPR014862	TrwC relaxase
JYNL01000061.1_00017	c35c12ef932af8a612d0ea6a1b363206	1134	Pfam	PF13604	AAA domain	462	656	5.6E-51	T	43964
JYNL01000061.1_00017	c35c12ef932af8a612d0ea6a1b363206	1134	SUPERFAMILY	SSF52540		458	609	4.41E-24	T	43964	IPR027417	P-loop containing nucleoside triphosphate hydrolase
JYNL01000061.1_00017	c35c12ef932af8a612d0ea6a1b363206	1134	Gene3D	G3DSA:3.40.50.300		422	630	1.8E-34	T	43964
JYNL01000061.1_00017	c35c12ef932af8a612d0ea6a1b363206	1134	MobiDBLite	mobidb-lite	consensus disorder prediction	836	855	-	T	43964
JYNL01000061.1_00017	c35c12ef932af8a612d0ea6a1b363206	1134	SUPERFAMILY	SSF52540		574	835	8.32E-23	T	43964	IPR027417	P-loop containing nucleoside triphosphate hydrolase
JYNL01000061.1_00017	c35c12ef932af8a612d0ea6a1b363206	1134	CDD	cd18809	SF1_C_RecD	785	829	0.000537929	T	43964
JYNL01000061.1_00017	c35c12ef932af8a612d0ea6a1b363206	1134	Gene3D	G3DSA:3.40.50.300		774	829	2.5E-5	T	43964
JYNL01000061.1_00017	c35c12ef932af8a612d0ea6a1b363206	1134	CDD	cd17933	DEXSc_RecD-like	465	617	2.39099e-25	T	43964
AGJJ02000002.1_00006	d7747c034baf154740805b9184b0f769	1206	Pfam	PF08751	TrwC relaxase	36	341	1.5E-58	T	43964	IPR014862	TrwC relaxase
AGJJ02000002.1_00006	d7747c034baf154740805b9184b0f769	1206	Pfam	PF13604	AAA domain	477	672	6.2E-49	T	43964
AGJJ02000002.1_00006	d7747c034baf154740805b9184b0f769	1206	CDD	cd17933	DEXSc_RecD-like	480	633	9.07816e-18	T	43964
AGJJ02000002.1_00006	d7747c034baf154740805b9184b0f769	1206	CDD	cd18809	SF1_C_RecD	810	854	2.27898e-05	T	43964
AGJJ02000002.1_00006	d7747c034baf154740805b9184b0f769	1206	SUPERFAMILY	SSF52540		475	625	9.14E-21	T	43964	IPR027417	P-loop containing nucleoside triphosphate hydrolase
AGJJ02000002.1_00006	d7747c034baf154740805b9184b0f769	1206	SUPERFAMILY	SSF52540		587	858	1.22E-21	T	43964	IPR027417	P-loop containing nucleoside triphosphate hydrolase
AGJJ02000002.1_00006	d7747c034baf154740805b9184b0f769	1206	MobiDBLite	mobidb-lite	consensus disorder prediction	1182	1206	-	T	43964
AGJJ02000002.1_00006	d7747c034baf154740805b9184b0f769	1206	MobiDBLite	mobidb-lite	consensus disorder prediction	861	883	-	T	43964
AGJJ02000002.1_00006	d7747c034baf154740805b9184b0f769	1206	MobiDBLite	mobidb-lite	consensus disorder prediction	1138	1157	-	T	43964
AGJJ02000002.1_00006	d7747c034baf154740805b9184b0f769	1206	SUPERFAMILY	SSF55464		61	342	9.61E-60	T	43964
AGJJ02000002.1_00006	d7747c034baf154740805b9184b0f769	1206	Gene3D	G3DSA:3.40.50.300		445	644	2.2E-29	T	43964
AGJJ02000002.1_00006	d7747c034baf154740805b9184b0f769	1206	Gene3D	G3DSA:3.40.50.300		764	861	2.3E-6	T	43964

## Sheet: Table S9
Table S9. Blastn output comparing the inferred plasmids with 35,114 complete plasmids from non-Mycobacteriaceae families
Inferred plasmid (query)	Non-Mycobacteriaceae plasmid access (subject)	Query length	Subject length	Size aligned	Identity (%)	evalue	Subject start position	Subject end position
LIPZ01000010.1	NC_007486.1	114785	104014	15921	99975	0.0	67278	83194
LIPZ01000010.1	AP008932.1	114785	104014	15921	99975	0.0	67278	83194
LDCO01000059.1	NC_007486.1	16688	104014	10690	99991	0.0	72504	83193
LDCO01000059.1	AP008932.1	16688	104014	10690	99991	0.0	72504	83193
LDPU01000005.1	CP046573.1	46500	991117	10509	99372	0.0	491146	480639
CYSI01000006.1	CP015221.1	95450	137595	7183	99930	0.0	93019	100201
ANBS01000014.1	CP015221.1	71255	137595	7183	99930	0.0	100201	93019
LIPZ01000010.1	CP023712.1	114785	159746	5695	78560	0.0	135947	130341
LDCO01000059.1	CP023712.1	16688	159746	5695	78560	0.0	135947	130341
LIPZ01000010.1	AVAE01000028.1	114785	84808	4826	80937	0.0	61744	66531
LIPZ01000010.1	CM002178.1	114785	120373	4826	80937	0.0	97309	102096
LDCO01000059.1	AVAE01000028.1	16688	84808	4826	80937	0.0	61744	66531
LDCO01000059.1	CM002178.1	16688	120373	4826	80937	0.0	97309	102096
LDPU01000005.1	NC_015147.1	46500	94456	4715	79109	0.0	58455	53777
LDPU01000005.1	NC_008538.1	46500	115507	4715	79088	0.0	102842	107520
LDPU01000005.1	CP000456.1	46500	115507	4715	79088	0.0	102842	107520
LDPU01000005.1	AF331043.1	46500	26274	4597	78573	0.0	19350	23914
LDPU01000005.1	NZ_AF331043.1	46500	26274	4597	78573	0.0	19350	23914
NPKR01000012.1	CP017300.1	215069	423076	4085	82497	0.0	18612	22672
NPKR01000012.1	CP029307.1	215069	28097	4082	82509	0.0	11020	6963
NPKR01000012.1	CP046574.1	215069	461378	4064	82653	0.0	433250	437293
NPKR01000012.1	CP050125.1	215069	242066	4052	75938	0.0	46535	50521
AGJJ02000002.1	CP046569.1	30702	46841	3803	74441	0.0	16619	12895
UGQM01000004.1	AP011118.1	32584	111160	3427	77473	0.0	41999	45371
BHVW01000069.1	LR134459.1	39947	238675	3426	80006	0.0	30591	27245
NPKR01000012.1	CP046569.1	215069	46841	3391	77765	0.0	39873	36515
BCSZ01000020.1	LR134456.1	199089	402180	3348	73895	0.0	204151	200873
LDPU01000005.1	AP006620.1	46500	87093	3153	81541	0.0	31678	28543
LIPZ01000010.1	CP046573.1	114785	991117	3124	77209	0.0	517385	514306
LDCO01000059.1	CP046573.1	16688	991117	3124	77209	0.0	517385	514306
LDPU01000005.1	CP040720.1	46500	337275	3097	81531	0.0	5789	2710
NPKR01000012.1	CP050125.1	215069	242066	2950	81288	0.0	104120	107058
BCSZ01000020.1	LR134454.1	199089	288890	2717	76334	0.0	178841	181517
AGJJ02000003.1	CP046574.1	218299	461378	2409	79452	0.0	420831	418439
JYNL01000061.1	NC_019326.1	21187	47826	2350	78426	0.0	41947	39616
JYNL01000061.1	JQ418520.1	21187	47826	2350	78426	0.0	41947	39616
BCQY01000061.1	NC_019326.1	15964	47826	2350	78426	0.0	41947	39616
BCQY01000061.1	JQ418520.1	15964	47826	2350	78426	0.0	41947	39616
LAUZ02000032.1	AP006619.1	58770	184026	2284	76620	0.0	39441	41688
LQQA01000012.1	AP006619.1	148652	184026	2281	76326	0.0	41684	39440
LGTW01000027.1	AP006619.1	120811	184026	2281	76808	0.0	39440	41684
MIHA01000037.1	AP006619.1	25046	184026	2281	77641	0.0	39441	41681
JROA01000002.1	AP006619.1	274109	184026	2280	76096	0.0	41688	39445
JYNL01000009.1	AP006619.1	270771	184026	2277	76416	0.0	41688	39437
BCQY01000012.1	AP006619.1	265869	184026	2277	76416	0.0	41688	39437
RXJU01000078.1	AP018921.1	54312	289155	2276	73506	0.0	55461	53223
JYNL01000015.1	AP006619.1	53590	184026	2276	76406	0.0	39441	41684
LGTW01000027.1	AP018921.1	120811	289155	2272	76496	0.0	55471	53231
MIHA01000037.1	CP046573.1	25046	991117	2272	78345	0.0	373206	370982
JYNU01000012.1	LR134463.1	126767	148472	2271	82034	0.0	38233	40478
MIHA01000037.1	CP040720.1	25046	337275	2269	76950	0.0	244387	242168
LAUZ02000032.1	CP046573.1	58770	991117	2267	77724	0.0	373206	370982
LQOP01000029.1	AP006619.1	138095	184026	2265	76424	0.0	39454	41688
QMEW01000045.1	CP008950.1	29582	352342	2261	78019	0.0	225032	227250
JYNL01000009.1	CP050125.1	270771	242066	2260	76549	0.0	12597	10372
JYNL01000009.1	CP003762.1	270771	90223	2260	76549	0.0	61189	58964
BCQY01000012.1	CP050125.1	265869	242066	2260	76549	0.0	12597	10372
BCQY01000012.1	CP003762.1	265869	90223	2260	76549	0.0	61189	58964
LAUZ02000032.1	AVAE01000028.1	58770	84808	2260	76150	0.0	17804	15592
LAUZ02000032.1	CM002178.1	58770	120373	2260	76150	0.0	53369	51157
SSGC01000161.1	CP046573.1	55415	991117	2260	76593	0.0	373206	370986
JYNL01000017.1	CP046573.1	39706	991117	2260	76593	0.0	370986	373206
BCQY01000043.1	CP046573.1	39323	991117	2260	76593	0.0	370986	373206
BCSY01000136.1	CP040720.1	27325	337275	2260	77434	0.0	242171	244387
LQOL01000093.1	CP040720.1	27188	337275	2260	77434	0.0	242171	244387
MIHA01000037.1	AVAE01000028.1	25046	84808	2260	78230	0.0	17804	15592
MIHA01000037.1	CM002178.1	25046	120373	2260	78230	0.0	53369	51157
JROA01000002.1	AP018921.1	274109	289155	2258	74402	0.0	53238	55464
LGTW01000027.1	CP000476.1	120811	300725	2258	77414	0.0	180167	177937
BCSY01000136.1	AVAE01000028.1	27325	84808	2258	77989	0.0	15592	17804
BCSY01000136.1	CM002178.1	27325	120373	2258	77989	0.0	51157	53369
LQOL01000093.1	AVAE01000028.1	27188	84808	2258	77989	0.0	15592	17804
LQOL01000093.1	CM002178.1	27188	120373	2258	77989	0.0	51157	53369
LAUZ02000032.1	CP008950.1	58770	352342	2257	76828	0.0	227247	225032
LQOP01000029.1	CP008950.1	138095	352342	2256	75887	0.0	227249	225017
BCSY01000136.1	CP046573.1	27325	991117	2256	78723	0.0	370985	373206
LQOL01000093.1	CP046573.1	27188	991117	2256	78723	0.0	370985	373206
MIHA01000037.1	CP008950.1	25046	352342	2256	78191	0.0	227251	225032
QMEW01000045.1	AVAE01000028.1	29582	84808	2255	77251	0.0	15591	17798
QMEW01000045.1	CM002178.1	29582	120373	2255	77251	0.0	51156	53363
JYNL01000015.1	CP008950.1	53590	352342	2254	77418	0.0	227249	225023
JYNL01000015.1	CP029300.1	53590	64469	2253	74878	0.0	20697	22907
BCSY01000136.1	CP008950.1	27325	352342	2253	78074	0.0	225035	227251
LQOL01000093.1	CP008950.1	27188	352342	2253	78074	0.0	225035	227251
LGTW01000027.1	CP008950.1	120811	352342	2252	76687	0.0	227249	225035
JYNL01000015.1	CP040720.1	53590	337275	2252	77487	0.0	244380	242168
LAUZ02000032.1	CP040723.1	58770	102744	2251	76499	0.0	52254	50054
LAUZ02000032.1	NZ_CP040723.1	58770	102744	2251	76499	0.0	52254	50054
JYNL01000009.1	CP017303.1	270771	393079	2250	76578	0.0	379809	382025
JYNL01000009.1	CP017304.1	270771	339489	2250	76578	0.0	326219	328435
BCQY01000012.1	CP017303.1	265869	393079	2250	76578	0.0	379809	382025
BCQY01000012.1	CP017304.1	265869	339489	2250	76578	0.0	326219	328435
JYNL01000015.1	CP046573.1	53590	991117	2250	77778	0.0	373199	370973
LQQA01000012.1	CP046573.1	148652	991117	2249	77812	0.0	370982	373199
LQQA01000012.1	CP008950.1	148652	352342	2249	76879	0.0	225023	227249
LQQA01000012.1	CP040720.1	148652	337275	2249	76968	0.0	242168	244379
LGTW01000027.1	AP014720.1	120811	313409	2249	77901	0.0	187723	185510
LAUZ02000032.1	CP000455.1	58770	159538	2249	72210	1.80e-174	99579	101787
LAUZ02000032.1	NC_008538.1	58770	115507	2249	72210	1.80e-174	42883	45091
LAUZ02000032.1	CP000457.1	58770	96488	2249	72210	1.80e-174	38664	40872
LAUZ02000032.1	CP000456.1	58770	115507	2249	72210	1.80e-174	42883	45091
LGTW01000027.1	CP014481.1	120811	160938	2248	78559	0.0	87620	89844
LGTW01000027.1	CP040720.1	120811	337275	2248	76957	0.0	244379	242171
JROA01000002.1	CP000475.1	274109	328237	2247	76012	0.0	158361	156144
JYNL01000015.1	AVAE01000028.1	53590	84808	2247	77214	0.0	17804	15592
JYNL01000015.1	CM002178.1	53590	120373	2247	77214	0.0	53369	51157
LQQA01000012.1	AVAE01000028.1	148652	84808	2246	77827	0.0	15588	17804
LQQA01000012.1	CM002178.1	148652	120373	2246	77827	0.0	51153	53369
LQOP01000029.1	CP003762.1	138095	90223	2246	73731	0.0	58981	61189
LGTW01000027.1	AVAE01000028.1	120811	84808	2246	77605	0.0	17804	15592
LGTW01000027.1	CM002178.1	120811	120373	2246	77605	0.0	53369	51157
JROA01000002.1	CP014481.1	274109	160938	2245	76793	0.0	89846	87623
LQOP01000029.1	CP017304.1	138095	339489	2244	73797	0.0	328436	326228
LQOP01000029.1	CP050125.1	138095	242066	2244	73752	0.0	10389	12597
LQOP01000029.1	CP017303.1	138095	393079	2244	73797	0.0	382026	379818
SSGC01000161.1	CP040723.1	55415	102744	2244	76070	0.0	52262	50055
SSGC01000161.1	NZ_CP040723.1	55415	102744	2244	76070	0.0	52262	50055
JYNL01000017.1	CP040723.1	39706	102744	2244	76070	0.0	50055	52262
JYNL01000017.1	NZ_CP040723.1	39706	102744	2244	76070	0.0	50055	52262
BCQY01000043.1	CP040723.1	39323	102744	2244	76070	0.0	50055	52262
BCQY01000043.1	NZ_CP040723.1	39323	102744	2244	76070	0.0	50055	52262
LQQA01000012.1	CP040723.1	148652	102744	2242	76360	0.0	50050	52254
LQQA01000012.1	NZ_CP040723.1	148652	102744	2242	76360	0.0	50050	52254
MIHA01000037.1	CP040723.1	25046	102744	2242	77029	0.0	52245	50054
MIHA01000037.1	NZ_CP040723.1	25046	102744	2242	77029	0.0	52245	50054
LGTW01000027.1	CP008950.1	120811	352342	2241	76707	0.0	132727	134930
LQOP01000029.1	AVAE01000028.1	138095	84808	2240	77277	0.0	17803	15592
LQOP01000029.1	CM002178.1	138095	120373	2240	77277	0.0	53368	51157
LGTW01000027.1	CP040723.1	120811	102744	2239	76865	0.0	52254	50054
LGTW01000027.1	NZ_CP040723.1	120811	102744	2239	76865	0.0	52254	50054
BCSY01000136.1	CP040723.1	27325	102744	2239	77311	0.0	50054	52250
BCSY01000136.1	NZ_CP040723.1	27325	102744	2239	77311	0.0	50054	52250
LQOL01000093.1	CP040723.1	27188	102744	2239	77311	0.0	50054	52250
LQOL01000093.1	NZ_CP040723.1	27188	102744	2239	77311	0.0	50054	52250
JYNL01000009.1	CP046573.1	270771	991117	2237	79705	0.0	370981	373199
BCQY01000012.1	CP046573.1	265869	991117	2237	79705	0.0	370981	373199
JYNL01000009.1	CP040720.1	270771	337275	2236	78488	0.0	242167	244380
BCQY01000012.1	CP040720.1	265869	337275	2236	78488	0.0	242167	244380
JYNL01000015.1	CP040723.1	53590	102744	2236	76342	0.0	52254	50054
JYNL01000015.1	NZ_CP040723.1	53590	102744	2236	76342	0.0	52254	50054
JROA01000002.1	CP008950.1	274109	352342	2235	75123	0.0	134930	132729
LQOP01000029.1	CP040723.1	138095	102744	2234	76052	0.0	52254	50054
LQOP01000029.1	NZ_CP040723.1	138095	102744	2234	76052	0.0	52254	50054
JYNL01000009.1	AVAE01000028.1	270771	84808	2231	80592	0.0	15592	17804
JYNL01000009.1	CM002178.1	270771	120373	2231	80592	0.0	51157	53369
BCQY01000012.1	AVAE01000028.1	265869	84808	2231	80592	0.0	15592	17804
BCQY01000012.1	CM002178.1	265869	120373	2231	80592	0.0	51157	53369
JYNL01000009.1	CP040723.1	270771	102744	2230	77668	0.0	50054	52254
JYNL01000009.1	NZ_CP040723.1	270771	102744	2230	77668	0.0	50054	52254
BCQY01000012.1	CP040723.1	265869	102744	2230	77668	0.0	50054	52254
BCQY01000012.1	NZ_CP040723.1	265869	102744	2230	77668	0.0	50054	52254
LQOP01000029.1	CP040720.1	138095	337275	2230	76323	0.0	244366	242168
LGTW01000027.1	LR134456.1	120811	402180	2230	77220	0.0	256224	258436
LGTW01000027.1	CP000475.1	120811	328237	2228	78321	0.0	156156	158358
LGTW01000027.1	LR134465.1	120811	413529	2226	79111	0.0	65626	63427
LGTW01000027.1	MH067970.1	120811	78287	2224	78058	0.0	63837	66043
QMEW01000045.1	CP046573.1	29582	991117	2218	77728	0.0	370982	373155
JROA01000002.1	CP046575.1	274109	353952	2215	75305	0.0	135216	133024
JROA01000002.1	MH067970.1	274109	78287	2214	76739	0.0	66051	63848
MIHA01000037.1	NC_008538.1	25046	115507	2199	74034	0.0	42942	45091
MIHA01000037.1	CP000455.1	25046	159538	2199	74034	0.0	99638	101787
MIHA01000037.1	CP000457.1	25046	96488	2199	74034	0.0	38723	40872
MIHA01000037.1	CP000456.1	25046	115507	2199	74034	0.0	42942	45091
BCSY01000136.1	CP000475.1	27325	328237	2195	74032	0.0	204318	206487
LQOL01000093.1	CP000475.1	27188	328237	2195	74032	0.0	204318	206487
BCSY01000136.1	NC_008538.1	27325	115507	2194	74111	0.0	45091	42942
BCSY01000136.1	CP000455.1	27325	159538	2194	74111	0.0	101787	99638
BCSY01000136.1	CP000457.1	27325	96488	2194	74111	0.0	40872	38723
BCSY01000136.1	CP000456.1	27325	115507	2194	74111	0.0	45091	42942
LQOL01000093.1	NC_008538.1	27188	115507	2194	74111	0.0	45091	42942
LQOL01000093.1	CP000455.1	27188	159538	2194	74111	0.0	101787	99638
LQOL01000093.1	CP000457.1	27188	96488	2194	74111	0.0	40872	38723
LQOL01000093.1	CP000456.1	27188	115507	2194	74111	0.0	45091	42942
QMEW01000045.1	CP040720.1	29582	337275	2191	76769	0.0	242168	244306
LGTW01000027.1	AP006619.1	120811	184026	2180	74862	0.0	94017	91871
JROA01000002.1	CP040720.1	274109	337275	2177	76252	0.0	242168	244306
JYNL01000009.1	CP008950.1	270771	352342	2169	79253	0.0	225024	227178
BCQY01000012.1	CP008950.1	265869	352342	2169	79253	0.0	225024	227178
MIHA01000037.1	EF495211.1	25046	99213	2162	73080	0.0	249	2364
QMEW01000045.1	EF495211.1	29582	99213	2159	73553	0.0	2364	256
BCSY01000136.1	EF495211.1	27325	99213	2158	73494	0.0	2364	251
LQOL01000093.1	EF495211.1	27188	99213	2158	73494	0.0	2364	251
LAUZ02000032.1	EF495211.1	58770	99213	2157	71905	1.85e-154	249	2364
QMEW01000045.1	CP040723.1	29582	102744	2157	77005	0.0	50052	52158
QMEW01000045.1	NZ_CP040723.1	29582	102744	2157	77005	0.0	50052	52158
QMEW01000045.1	NC_008538.1	29582	115507	2156	74258	0.0	45091	42983
QMEW01000045.1	CP000455.1	29582	159538	2156	74258	0.0	101787	99679
QMEW01000045.1	CP000457.1	29582	96488	2156	74258	0.0	40872	38764
QMEW01000045.1	CP000456.1	29582	115507	2156	74258	0.0	45091	42983
JROA01000002.1	NC_008538.1	274109	115507	2151	73454	0.0	45088	42983
JROA01000002.1	CP000455.1	274109	159538	2151	73454	0.0	101784	99679
JROA01000002.1	CP000457.1	274109	96488	2151	73454	0.0	40869	38764
JROA01000002.1	CP000456.1	274109	115507	2151	73454	0.0	45088	42983
JROA01000002.1	CP040723.1	274109	102744	2147	76572	0.0	50054	52154
JROA01000002.1	NZ_CP040723.1	274109	102744	2147	76572	0.0	50054	52154
JROA01000002.1	EF495211.1	274109	99213	2140	72477	3.91e-172	2352	256
JROA01000002.1	AVAE01000028.1	274109	84808	2134	76992	0.0	15605	17692
JROA01000002.1	CM002178.1	274109	120373	2134	76992	0.0	51170	53257
JROA01000002.1	CP046573.1	274109	991117	2119	77065	0.0	370998	373085
AGJJ02000002.1	AP006620.1	30702	87093	2068	75774	0.0	22268	24294
RXJU01000029.1	CP015221.1	139044	137595	2014	75819	0.0	93636	95626
AGIQ01000010.1	CP015221.1	124237	137595	2014	75819	0.0	93636	95626
JROA01000002.1	CP015221.1	274109	137595	2004	75649	0.0	74898	72928
JROA01000002.1	CP040720.1	274109	337275	1967	75496	0.0	222690	220744
RXJU01000078.1	CP008950.1	54312	352342	1964	75102	0.0	311488	309547
RXJU01000078.1	LR134469.1	54312	153604	1962	77574	0.0	45996	47940
LGTW01000027.1	CP046575.1	120811	353952	1960	77908	0.0	133276	135216
AGJJ02000002.1	NZ_CP034155.1	30702	28127	1960	76327	0.0	6933	8863
LGTW01000027.1	CP008950.1	120811	352342	1956	78272	0.0	311494	309561
RXJU01000078.1	CP014481.1	54312	160938	1945	73573	0.0	87929	89851
JROA01000002.1	CP046575.1	274109	353952	1944	72428	1.46e-146	165958	167859
RXJU01000078.1	CP008950.1	54312	352342	1938	75335	0.0	286862	284965
RXJU01000078.1	CP046575.1	54312	353952	1937	73619	0.0	167859	165954
JROA01000002.1	CP046575.1	274109	353952	1934	75957	0.0	68582	66666
QJJU01000023.1	CP017304.1	97140	339489	1932	77122	0.0	278964	277061
JROA01000002.1	CP046573.1	274109	991117	1925	75221	0.0	330051	328147
LGTW01000027.1	CP046575.1	120811	353952	1913	75484	0.0	167845	165964
BCSZ01000020.1	CP006997.1	199089	361397	1900	79368	0.0	243887	245739
BCSZ01000020.1	LR134469.1	199089	153604	1892	80444	0.0	71153	73005
CYSI01000006.1	CP003204.1	95450	231551	1867	73915	0.0	81377	79549
ANBS01000014.1	CP003204.1	71255	231551	1867	73915	0.0	79549	81377
JYNL01000009.1	CP000455.1	270771	159538	1844	73048	2.34e-164	101787	99977
JYNL01000009.1	NC_008538.1	270771	115507	1844	73048	2.34e-164	45091	43281
JYNL01000009.1	CP000457.1	270771	96488	1844	73048	2.34e-164	40872	39062
JYNL01000009.1	CP000456.1	270771	115507	1844	73048	2.34e-164	45091	43281
BCQY01000012.1	CP000455.1	265869	159538	1844	73048	2.30e-164	101787	99977
BCQY01000012.1	NC_008538.1	265869	115507	1844	73048	2.30e-164	45091	43281
BCQY01000012.1	CP000457.1	265869	96488	1844	73048	2.30e-164	40872	39062
BCQY01000012.1	CP000456.1	265869	115507	1844	73048	2.30e-164	45091	43281
JYNL01000009.1	CP014482.1	270771	134899	1843	74715	0.0	83072	84885
BCQY01000012.1	CP014482.1	265869	134899	1843	74715	0.0	83072	84885
LQOP01000029.1	CP008950.1	138095	352342	1836	78377	0.0	255485	253674
CTEF01000009.1	CP008950.1	133981	352342	1835	78256	0.0	253674	255485
CYSI01000006.1	CP000508.1	95450	307814	1835	79837	0.0	283045	281236
CYSI01000006.1	NHQT01000011.1	95450	151523	1835	79837	0.0	16859	15050
ANBS01000014.1	CP000508.1	71255	307814	1835	79837	0.0	281236	283045
ANBS01000014.1	NHQT01000011.1	71255	151523	1835	79837	0.0	15050	16859
LQOP01000029.1	CP008950.1	138095	352342	1834	78517	0.0	119000	120810
CTEF01000009.1	CP008950.1	133981	352342	1833	78451	0.0	120810	119000
CYSI01000006.1	CP003925.1	95450	45973	1830	81694	0.0	26344	24532
CYSI01000006.1	CP009252.1	95450	53466	1830	81366	0.0	9741	7929
ANBS01000014.1	CP003925.1	71255	45973	1830	81694	0.0	24532	26344
ANBS01000014.1	CP009252.1	71255	53466	1830	81366	0.0	7929	9741
JROA01000002.1	CP012698.1	274109	135111	1824	75219	0.0	113407	111611
JROA01000004.1	CP020040.1	38043	518852	1822	73655	0.0	489554	491344
JROA01000004.1	CP020040.1	38043	518852	1822	73655	0.0	489554	491344
CYSI01000006.1	CP000508.1	95450	307814	1817	77435	0.0	87052	88852
CYSI01000006.1	NHQT01000011.1	95450	151523	1817	77435	0.0	128680	130480
JYNU01000012.1	LR134463.1	126767	148472	1813	80088	0.0	460	2258
JROA01000003.1	CP046573.1	104099	991117	1805	75845	0.0	45793	44028
JROA01000003.1	CP046574.1	104099	461378	1805	75180	0.0	194762	192997
JROA01000003.1	CP003953.1	104099	62932	1805	75512	0.0	43645	41877
CYSI01000006.1	CP007792.1	95450	96094	1797	82026	0.0	5227	7006
ANBS01000014.1	CP007792.1	71255	96094	1797	82026	0.0	7006	5227
CYSI01000006.1	JQ418528.1	95450	61044	1796	72661	3.03e-149	29218	27449
ANBS01000014.1	JQ418528.1	71255	61044	1796	72661	2.26e-149	27449	29218
ANBP01000025.1	NZ_CP013256.1	40227	10611	1784	77466	0.0	5983	4232
JROA01000002.1	AP018921.1	274109	289155	1754	76397	0.0	257287	259023
JROA01000002.1	CP014482.1	274109	134899	1745	75645	0.0	83072	84783
JYNL01000009.1	CP003204.1	270771	231551	1737	72424	2.43e-139	55426	57137
BCQY01000012.1	CP003204.1	265869	231551	1737	72424	2.38e-139	55426	57137
JYNL01000015.1	AP018921.1	53590	289155	1737	73345	1.02e-151	258983	257291
JROA01000002.1	CP008950.1	274109	352342	1728	78009	0.0	255506	253798
JROA01000002.1	CP008950.1	274109	352342	1725	75826	0.0	120700	119000
JROA01000002.1	AP018921.1	274109	289155	1723	75624	0.0	258983	257284
CTEF01000009.1	AP018921.1	133981	289155	1723	76436	0.0	258989	257284
BCSY01000136.1	CP000455.1	27325	159538	1721	74840	0.0	50204	51903
LQOL01000093.1	CP000455.1	27188	159538	1721	74840	0.0	50204	51903
LQQA01000012.1	NC_008538.1	148652	115507	1716	76107	0.0	45091	43410
LQQA01000012.1	CP000455.1	148652	159538	1716	76107	0.0	101787	100106
LQQA01000012.1	CP000457.1	148652	96488	1716	76107	0.0	40872	39191
LQQA01000012.1	CP000456.1	148652	115507	1716	76107	0.0	45091	43410
LQOP01000029.1	CP000475.1	138095	328237	1716	71853	2.13e-117	204322	206005
CTEF01000009.1	CP000475.1	133981	328237	1716	71678	2.69e-111	206005	204322
JYNL01000015.1	CP003204.1	53590	231551	1716	71737	2.97e-117	57103	55416
LQQA01000012.1	CP017422.1	148652	288370	1713	74664	0.0	42508	44199
LQQA01000012.1	CP003204.1	148652	231551	1713	74081	0.0	71705	70024
JYNL01000015.1	CP000455.1	53590	159538	1713	74256	0.0	51882	50204
LGTW01000027.1	CP014482.1	120811	134899	1712	75058	0.0	84753	83072
JROA01000002.1	CP008950.1	274109	352342	1711	78025	0.0	118979	120672
JROA01000002.1	CP029300.1	274109	64469	1711	77674	0.0	22907	21218
LGTW01000027.1	EF495211.1	120811	99213	1710	74035	0.0	685	2364
LQQA01000012.1	CP000455.1	148652	159538	1709	75775	0.0	50204	51885
LQQA01000012.1	CP000475.1	148652	328237	1709	75541	0.0	204318	205999
JYNL01000015.1	CP014482.1	53590	134899	1707	75044	0.0	84750	83072
LQOP01000029.1	NC_008538.1	138095	115507	1706	74912	0.0	43410	45091
LQOP01000029.1	CP000455.1	138095	159538	1706	74912	0.0	100106	101787
LQOP01000029.1	CP000457.1	138095	96488	1706	74912	0.0	39191	40872
LQOP01000029.1	CP000456.1	138095	115507	1706	74912	0.0	43410	45091
QMEW01000045.1	CP029300.1	29582	64469	1706	78488	0.0	22903	21221
LQOP01000029.1	CP003204.1	138095	231551	1704	73474	5.52e-168	70024	71705
SSGC01000161.1	CP014482.1	55415	134899	1703	74398	0.0	84747	83072
JYNL01000017.1	CP014482.1	39706	134899	1703	74398	0.0	83072	84747
BCQY01000043.1	CP014482.1	39323	134899	1703	74398	0.0	83072	84747
QMEW01000045.1	CP014482.1	29582	134899	1703	75984	0.0	83072	84747
LQQA01000012.1	EF495211.1	148652	99213	1702	74794	0.0	2364	685
JYNL01000015.1	NC_008538.1	53590	115507	1702	74442	0.0	43416	45091
JYNL01000015.1	CP000455.1	53590	159538	1702	74442	0.0	100112	101787
JYNL01000015.1	CP000457.1	53590	96488	1702	74442	0.0	39197	40872
JYNL01000015.1	CP000456.1	53590	115507	1702	74442	0.0	43416	45091
JROA01000002.1	CP046574.1	274109	461378	1701	73075	1.87e-150	441018	439351
JROA01000002.1	CP008950.1	274109	352342	1699	72278	8.96e-129	350409	348742
JROA01000002.1	CP046575.1	274109	353952	1699	72278	8.96e-129	2269	3936
JYNL01000015.1	EF495211.1	53590	99213	1699	73337	5.99e-164	689	2364
LQOP01000029.1	EF495211.1	138095	99213	1698	73969	0.0	685	2364
UGQI01000002.1	LR134451.1	24660	415783	1693	79090	0.0	17191	18861
JYNL01000009.1	AP018921.1	270771	289155	1684	72803	6.74e-140	257284	258942
BCQY01000012.1	AP018921.1	265869	289155	1684	72803	6.62e-140	257284	258942
JYNL01000009.1	CP008950.1	270771	352342	1683	80273	0.0	180646	178976
BCQY01000012.1	CP008950.1	265869	352342	1683	80273	0.0	180646	178976
LAUZ02000032.1	CP000455.1	58770	159538	1683	74332	0.0	51859	50204
LQOP01000029.1	CP008950.1	138095	352342	1682	72652	5.75e-138	225020	226672
CTEF01000009.1	CP008950.1	133981	352342	1681	72576	3.36e-135	226672	225020
CTEF01000009.1	CP040720.1	133981	337275	1680	73393	5.47e-153	243808	242167
JROA01000002.1	CP000475.1	274109	328237	1678	71752	5.51e-111	204308	205954
LQOP01000029.1	CP040720.1	138095	337275	1678	73540	4.32e-159	242167	243808
LQOP01000029.1	AP006619.1	138095	184026	1678	71633	1.29e-109	41684	40036
CTEF01000009.1	AP006619.1	133981	184026	1677	71556	7.53e-107	40036	41684
LQOP01000029.1	CP003204.1	138095	231551	1676	70167	1.07e-60	71704	70072
LQOP01000029.1	CP046573.1	138095	991117	1673	72564	4.48e-134	370981	372622
JROA01000002.1	AP006619.1	274109	184026	1672	71770	4.29e-107	41668	40036
LQQA01000012.1	CP008950.1	148652	352342	1672	74641	0.0	255484	253849
JYNL01000009.1	CP000475.1	270771	328237	1670	74192	0.0	204318	205961
BCQY01000012.1	CP000475.1	265869	328237	1670	74192	0.0	204318	205961
LQQA01000012.1	CP008950.1	148652	352342	1668	74281	1.26e-179	119001	120633
JYNL01000009.1	CP000455.1	270771	159538	1667	74625	0.0	50204	51847
BCQY01000012.1	CP000455.1	265869	159538	1667	74625	0.0	50204	51847
JYNL01000015.1	CP008950.1	53590	352342	1667	73905	3.55e-171	253849	255484
LQOP01000029.1	CP008950.1	138095	352342	1664	74339	0.0	253849	255484
LQOP01000029.1	AVAE01000028.1	138095	84808	1664	74459	0.0	15597	17229
LQOP01000029.1	CM002178.1	138095	120373	1664	74459	0.0	51162	52794
CTEF01000009.1	AVAE01000028.1	133981	84808	1663	74263	1.13e-179	17229	15597
CTEF01000009.1	CM002178.1	133981	120373	1663	74263	1.13e-179	52794	51162
JYNL01000009.1	CP008950.1	270771	352342	1660	75723	0.0	119001	120633
BCQY01000012.1	CP008950.1	265869	352342	1660	75723	0.0	119001	120633
LQOP01000029.1	CP008950.1	138095	352342	1660	74578	0.0	120633	119001
JROA01000002.1	CP008950.1	274109	352342	1659	75949	0.0	253844	255485
JROA01000002.1	CP008950.1	274109	352342	1656	73007	1.13e-142	119013	120634
JYNL01000009.1	CP008950.1	270771	352342	1656	75845	0.0	255484	253849
BCQY01000012.1	CP008950.1	265869	352342	1656	75845	0.0	255484	253849
MIHA01000037.1	CP008950.1	25046	352342	1656	73913	3.59e-168	120633	119013
QMEW01000045.1	CP008950.1	29582	352342	1655	74502	0.0	119013	120633
BCSY01000136.1	CP008950.1	27325	352342	1654	74305	2.31e-180	119013	120634
LQOL01000093.1	CP008950.1	27188	352342	1654	74305	2.30e-180	119013	120634
LAUZ02000032.1	CP008950.1	58770	352342	1649	72650	4.10e-136	120633	119013
LQOP01000029.1	LR134451.1	138095	415783	1648	84466	0.0	267230	265589
LQOP01000029.1	CP046574.1	138095	461378	1648	81735	0.0	403421	401786
CTEF01000009.1	LR134451.1	133981	415783	1648	84466	0.0	265589	267230
CTEF01000009.1	CP046574.1	133981	461378	1648	81735	0.0	401786	403421
JROA01000002.1	CP014482.1	274109	134899	1638	72833	6.87e-135	83107	84708
JROA01000002.1	CP040720.1	274109	337275	1624	72414	2.49e-129	242208	243808
LQOP01000029.1	CP008950.1	138095	352342	1615	82105	0.0	208518	206914
CTEF01000009.1	CP008950.1	133981	352342	1615	82105	0.0	206914	208518
UGQM01000005.1	CP008950.1	63690	352342	1611	78709	0.0	206914	208514
UGQM01000005.1	LR134451.1	63690	415783	1610	79255	0.0	265628	267227
JROA01000002.1	CP015221.1	274109	137595	1607	81145	0.0	30242	31845
UGQM01000005.1	CP050125.1	63690	242066	1605	78442	0.0	95708	97298
JYNL01000015.1	CP008950.1	53590	352342	1603	73550	6.08e-154	120633	119063
JROA01000002.1	CP050125.1	274109	242066	1602	79276	0.0	97303	95712
LQOP01000029.1	CP029300.1	138095	64469	1600	80188	0.0	37010	38600
LQOP01000029.1	CP017304.1	138095	339489	1600	80062	0.0	255031	253441
LQOP01000029.1	CP050125.1	138095	242066	1600	79750	0.0	35914	37504
CTEF01000009.1	CP029300.1	133981	64469	1600	80188	0.0	38600	37010
CTEF01000009.1	CP017304.1	133981	339489	1600	80062	0.0	253441	255031
CTEF01000009.1	CP050125.1	133981	242066	1600	79750	0.0	37504	35914
UGQM01000005.1	LR134466.1	63690	82214	1600	76500	0.0	39148	37566
JROA01000002.1	CP046574.1	274109	461378	1599	81426	0.0	403408	401816
LQOP01000029.1	CP008950.1	138095	352342	1598	83730	0.0	180662	179077
CTEF01000009.1	CP008950.1	133981	352342	1598	83730	0.0	179077	180662
UGQM01000005.1	CP008950.1	63690	352342	1597	79837	0.0	179075	180665
JROA01000002.1	CP050125.1	274109	242066	1596	79323	0.0	35918	37504
LQOP01000029.1	CP046575.1	138095	353952	1595	82633	0.0	183321	184910
CTEF01000009.1	CP046575.1	133981	353952	1595	82633	0.0	184910	183321
JROA01000002.1	CP029300.1	274109	64469	1594	80489	0.0	37014	38600
LQOP01000029.1	CP050125.1	138095	242066	1594	79611	0.0	97304	95718
CTEF01000009.1	CP050125.1	133981	242066	1594	79611	0.0	95718	97304
JYNL01000009.1	CP008950.1	270771	352342	1592	79648	0.0	208495	206915
BCQY01000012.1	CP008950.1	265869	352342	1592	79648	0.0	208495	206915
LQOP01000029.1	CP046575.1	138095	353952	1592	83229	0.0	201585	200004
CTEF01000009.1	CP046575.1	133981	353952	1592	83229	0.0	200004	201585
JROA01000002.1	LR134451.1	274109	415783	1591	82464	0.0	267223	265638
UGQM01000005.1	CP017304.1	63690	339489	1591	77247	0.0	253441	255026
JROA01000002.1	CP008950.1	274109	352342	1590	82390	0.0	208495	206914
JROA01000002.1	CP046575.1	274109	353952	1590	82642	0.0	201585	200004
LQOP01000029.1	LR134466.1	138095	82214	1589	80428	0.0	37576	39147
CTEF01000009.1	LR134466.1	133981	82214	1589	80428	0.0	39147	37576
UGQM01000005.1	CP029300.1	63690	64469	1588	77456	0.0	38597	37015
JYNL01000009.1	CP050125.1	270771	242066	1584	77083	0.0	97285	95713
BCQY01000012.1	CP050125.1	265869	242066	1584	77083	0.0	97285	95713
JYNL01000009.1	CP046575.1	270771	353952	1583	81554	0.0	201557	199980
JYNL01000009.1	CP040722.1	270771	121522	1583	78774	0.0	119402	120975
BCQY01000012.1	CP046575.1	265869	353952	1583	81554	0.0	201557	199980
BCQY01000012.1	CP040722.1	265869	121522	1583	78774	0.0	119402	120975
JYNL01000009.1	AVAE01000028.1	270771	84808	1582	79836	0.0	31575	30008
JYNL01000009.1	CM002178.1	270771	120373	1582	79836	0.0	67140	65573
BCQY01000012.1	AVAE01000028.1	265869	84808	1582	79836	0.0	31575	30008
BCQY01000012.1	CM002178.1	265869	120373	1582	79836	0.0	67140	65573
LQOP01000029.1	CP015221.1	138095	137595	1581	81594	0.0	30263	31839
CTEF01000009.1	CP015221.1	133981	137595	1581	81594	0.0	31839	30263
LQOP01000029.1	CP029299.1	138095	88412	1578	77947	0.0	79400	80966
CTEF01000009.1	CP029299.1	133981	88412	1578	77947	0.0	80966	79400
JROA01000002.1	CP008950.1	274109	352342	1576	83566	0.0	180646	179075
JYNL01000009.1	LR134451.1	270771	415783	1576	79949	0.0	267196	265629
BCQY01000012.1	LR134451.1	265869	415783	1576	79949	0.0	267196	265629
LQOP01000029.1	CP046101.1	138095	134292	1575	77841	0.0	76555	78121
CTEF01000009.1	CP046101.1	133981	134292	1575	77841	0.0	78121	76555
LQOP01000029.1	CP046575.1	138095	353952	1572	81807	0.0	204116	202558
CTEF01000009.1	CP046575.1	133981	353952	1572	81807	0.0	202558	204116
LQOP01000029.1	LN997843.1	138095	812118	1570	77707	0.0	316595	318142
CTEF01000009.1	LN997843.1	133981	812118	1570	77707	0.0	318142	316595
JYNL01000009.1	CP015221.1	270771	137595	1566	79757	0.0	30284	31842
BCQY01000012.1	CP015221.1	265869	137595	1566	79757	0.0	30284	31842
LQOP01000029.1	CP000508.1	138095	307814	1564	77494	0.0	194724	196265
LQOP01000029.1	NHQT01000032.1	138095	60729	1564	77494	0.0	34672	36213
LQOP01000029.1	CP014482.1	138095	134899	1564	76854	0.0	102311	100767
CTEF01000009.1	CP000508.1	133981	307814	1564	77494	0.0	196265	194724
CTEF01000009.1	NHQT01000032.1	133981	60729	1564	77494	0.0	36213	34672
CTEF01000009.1	CP014482.1	133981	134899	1564	76854	0.0	100767	102311
JYNL01000009.1	CP014482.1	270771	134899	1559	75369	0.0	102289	100755
BCQY01000012.1	CP014482.1	265869	134899	1559	75369	0.0	102289	100755
CTEF01000009.1	CP017304.1	133981	339489	1559	74022	1.16e-164	326901	328436
CTEF01000009.1	CP017303.1	133981	393079	1559	74022	1.16e-164	380491	382026
LK021346.1	CP046574.1	23272	461378	1555	83537	0.0	283327	281781
LK021346.1	CP046574.1	23272	461378	1555	83537	0.0	281781	283327
CTEF01000009.1	CP003762.1	133981	90223	1552	74034	5.39e-163	60507	58981
JROA01000002.1	CP040722.1	274109	121522	1551	80916	0.0	119368	120907
LQOP01000029.1	AVAE01000028.1	138095	84808	1551	83559	0.0	31611	30070
LQOP01000029.1	CM002178.1	138095	120373	1551	83559	0.0	67176	65635
CTEF01000009.1	CP008950.1	133981	352342	1551	76144	0.0	225717	227249
CTEF01000009.1	AVAE01000028.1	133981	84808	1551	83559	0.0	30070	31611
CTEF01000009.1	CM002178.1	133981	120373	1551	83559	0.0	65635	67176
CTEF01000009.1	CP050125.1	133981	242066	1550	74065	1.16e-164	11915	10389
AGJJ02000002.1	AP006620.1	30702	87093	1550	79871	0.0	20657	22185
LQOP01000029.1	CP040720.1	138095	337275	1549	80891	0.0	261856	263393
CTEF01000009.1	CP040720.1	133981	337275	1549	80891	0.0	263393	261856
LQOP01000029.1	CP040722.1	138095	121522	1548	82817	0.0	119370	120907
CTEF01000009.1	CP040722.1	133981	121522	1548	82817	0.0	120907	119370
JYNL01000009.1	CP046575.1	270771	353952	1547	78927	0.0	183332	184870
BCQY01000012.1	CP046575.1	265869	353952	1547	78927	0.0	183332	184870
CTEF01000009.1	AVAE01000028.1	133981	84808	1547	77311	0.0	16273	17803
CTEF01000009.1	CM002178.1	133981	120373	1547	77311	0.0	51838	53368
JYNL01000009.1	CP046575.1	270771	353952	1546	80466	0.0	204125	202591
BCQY01000012.1	CP046575.1	265869	353952	1546	80466	0.0	204125	202591
JROA01000002.1	AVAE01000028.1	274109	84808	1545	82136	0.0	31608	30070
JROA01000002.1	CM002178.1	274109	120373	1545	82136	0.0	67173	65635
JROA01000002.1	CP040720.1	274109	337275	1544	79404	0.0	261855	263393
UGQM01000005.1	CP046575.1	63690	353952	1543	80104	0.0	202590	204122
LK021346.1	CP046574.1	23272	461378	1543	83798	0.0	258222	256688
LK021346.1	CP046574.1	23272	461378	1543	83798	0.0	256688	258222
JYNL01000009.1	CP046574.1	270771	461378	1542	80480	0.0	403385	401854
BCQY01000012.1	CP046574.1	265869	461378	1542	80480	0.0	403385	401854
CTEF01000009.1	CP040723.1	133981	102744	1541	75730	0.0	50736	52254
CTEF01000009.1	NZ_CP040723.1	133981	102744	1541	75730	0.0	50736	52254
JYNL01000009.1	CP050125.1	270771	242066	1540	78701	0.0	35951	37482
BCQY01000012.1	CP050125.1	265869	242066	1540	78701	0.0	35951	37482
LK021346.1	LR134445.1	23272	67082	1540	82078	0.0	20599	19075
LK021346.1	LR134445.1	23272	67082	1540	82078	0.0	19075	20599
UGQM01000005.1	CP046575.1	63690	353952	1539	78428	0.0	184835	183304
CTEF01000009.1	CP040720.1	133981	337275	1538	76398	0.0	242853	244366
UGQM01000005.1	CP040722.1	63690	121522	1538	79714	0.0	120890	119369
UGQM01000005.1	CP046575.1	63690	353952	1534	79857	0.0	200052	201584
JYNL01000009.1	CP017304.1	270771	339489	1532	79047	0.0	254994	253470
JYNL01000009.1	CP029300.1	270771	64469	1532	78851	0.0	37047	38571
BCQY01000012.1	CP017304.1	265869	339489	1532	79047	0.0	254994	253470
BCQY01000012.1	CP029300.1	265869	64469	1532	78851	0.0	37047	38571
JROA01000002.1	LR134466.1	274109	82214	1529	80445	0.0	37583	39097
JYNL01000009.1	LR134466.1	270771	82214	1529	78090	0.0	37578	39097
BCQY01000012.1	LR134466.1	265869	82214	1529	78090	0.0	37578	39097
JROA01000002.1	CP046575.1	274109	353952	1527	81467	0.0	183333	184852
UGQM01000005.1	CP046101.1	63690	134292	1521	77186	0.0	78054	76552
LIPZ01000010.1	AVAE01000028.1	114785	84808	1520	77368	0.0	60205	61705
LIPZ01000010.1	CM002178.1	114785	120373	1520	77368	0.0	95770	97270
UGQM01000005.1	CP029299.1	63690	88412	1519	77354	0.0	80899	79397
UGQM01000005.1	LN997843.1	63690	812118	1517	75610	0.0	318089	316595
UGQM01000005.1	AVAE01000028.1	63690	84808	1513	79379	0.0	30095	31598
UGQM01000005.1	CM002178.1	63690	120373	1513	79379	0.0	65660	67163
JROA01000002.1	CP000508.1	274109	307814	1511	76837	0.0	194724	196211
JROA01000002.1	NHQT01000032.1	274109	60729	1511	76837	0.0	34672	36159
JYNL01000009.1	LN997843.1	270771	812118	1508	76260	0.0	316649	318148
BCQY01000012.1	LN997843.1	265869	812118	1508	76260	0.0	316649	318148
JROA01000002.1	CP046574.1	274109	461378	1507	77372	0.0	125482	123988
LDPU01000005.1	CP046574.1	46500	461378	1503	77379	0.0	123988	125478
JROA01000003.1	CP046574.1	104099	461378	1502	77364	0.0	123989	125478
LK021346.1	AP010950.1	23272	628837	1491	77465	0.0	334810	333341
LK021346.1	AP010950.1	23272	628837	1491	77465	0.0	333341	334810
UGQM01000005.1	CP046574.1	63690	461378	1489	79852	0.0	401934	403417
UGQM01000005.1	CP050125.1	63690	242066	1484	78302	0.0	37394	35919
LDPU01000005.1	CP046574.1	46500	461378	1478	82950	0.0	166960	165494
LDPU01000005.1	CP050125.1	46500	242066	1477	83954	0.0	131164	129696
LDPU01000005.1	CP050125.1	46500	242066	1476	84079	0.0	118725	117258
JYNL01000009.1	CP000508.1	270771	307814	1475	76203	0.0	194737	196193
JYNL01000009.1	NHQT01000032.1	270771	60729	1475	76203	0.0	34685	36141
BCQY01000012.1	CP000508.1	265869	307814	1475	76203	0.0	194737	196193
BCQY01000012.1	NHQT01000032.1	265869	60729	1475	76203	0.0	34685	36141
LDPU01000005.1	CP046574.1	46500	461378	1473	82485	0.0	165494	166960
LDPU01000005.1	CP046574.1	46500	461378	1473	82485	0.0	166960	165494
LDPU01000005.1	CP050125.1	46500	242066	1472	84171	0.0	128942	127476
LDPU01000005.1	CP050125.1	46500	242066	1472	84171	0.0	78389	76926
LDPU01000005.1	CP050125.1	46500	242066	1472	84171	0.0	137275	138738
LDPU01000005.1	CP050125.1	46500	242066	1472	84103	0.0	99439	100902
LDPU01000005.1	CP050125.1	46500	242066	1472	84103	0.0	127480	128943
LDPU01000005.1	CP050125.1	46500	242066	1471	84092	0.0	61926	63388
LDPU01000005.1	CP050125.1	46500	242066	1470	84286	0.0	78391	76927
LDPU01000005.1	CP050125.1	46500	242066	1469	84139	0.0	131165	129702
LDPU01000005.1	CP046573.1	46500	991117	1468	84946	0.0	473428	474890
LDPU01000005.1	CP050125.1	46500	242066	1468	84264	0.0	76927	78389
LDPU01000005.1	CP050125.1	46500	242066	1468	84264	0.0	137276	138738
LDPU01000005.1	CP050125.1	46500	242066	1468	84264	0.0	138738	137276
LDPU01000005.1	CP050125.1	46500	242066	1468	84196	0.0	61926	63388
LDPU01000005.1	CP050125.1	46500	242066	1468	84196	0.0	63388	61926
LDPU01000005.1	CP050125.1	46500	242066	1468	84196	0.0	99440	100902
LDPU01000005.1	CP050125.1	46500	242066	1468	84196	0.0	100902	99440
LDPU01000005.1	CP050125.1	46500	242066	1468	84196	0.0	117258	118720
LDPU01000005.1	CP050125.1	46500	242066	1468	84196	0.0	118720	117258
LDPU01000005.1	CP050125.1	46500	242066	1468	84196	0.0	127480	128942
LDPU01000005.1	CP050125.1	46500	242066	1468	84128	0.0	129702	131164
LDPU01000005.1	CP006997.1	46500	361397	1466	87449	0.0	97588	96125
LDPU01000005.1	CP006997.1	46500	361397	1465	99932	0.0	97590	96126
LDPU01000005.1	CP006997.1	46500	361397	1465	87440	0.0	96126	97588
LDPU01000005.1	CP006997.1	46500	361397	1465	87440	0.0	167698	169160
LDPU01000005.1	CP006997.1	46500	361397	1465	87440	0.0	169160	167698
LK021346.1	AF029733.1	23272	2484	1465	78771	0.0	1790	346
LK021346.1	AF029733.1	23272	2484	1465	78771	0.0	346	1790
LDPU01000005.1	CP006997.1	46500	361397	1463	99932	0.0	167698	169160
AGJJ02000002.1	CP040723.1	30702	102744	1460	76986	0.0	63713	65149
AGJJ02000002.1	NZ_CP040723.1	30702	102744	1460	76986	0.0	63713	65149
JROA01000003.1	CP046573.1	104099	991117	1456	79258	0.0	473461	474891
JROA01000003.1	CP046573.1	104099	991117	1455	79175	0.0	473461	474890
LDPU01000005.1	CP046573.1	46500	991117	1455	79244	0.0	474890	473461
AGJJ02000002.1	CP008890.1	30702	84621	1451	71054	3.03e-70	48043	46638
UGQM01000004.1	CP009112.1	32584	885383	1450	80414	0.0	56581	55153
JROA01000003.1	CP029319.1	104099	1462	1448	79558	0.0	2	1431
JROA01000003.1	CP029319.1	104099	1462	1448	79420	0.0	2	1431
LQQA01000012.1	CP049837.1	148652	127051	1447	80719	0.0	104330	102907
LQQA01000012.1	NZ_CP049837.1	148652	127051	1447	80719	0.0	104330	102907
UGQM01000004.1	CP009112.1	32584	885383	1447	80442	0.0	144475	143049
UGQM01000004.1	CP009112.1	32584	885383	1446	80429	0.0	51456	50031
UGQM01000004.1	CP009112.1	32584	885383	1446	80429	0.0	398925	400350
UGQM01000004.1	CP009112.1	32584	885383	1446	80429	0.0	570593	569168
UGQM01000004.1	CP009112.1	32584	885383	1446	80429	0.0	585672	584247
UGQM01000004.1	CP009112.1	32584	885383	1446	80429	0.0	669591	668166
UGQM01000004.1	CP009112.1	32584	885383	1446	80429	0.0	684670	683245
UGQM01000005.1	CP000508.1	63690	307814	1435	76098	0.0	196138	194724
UGQM01000005.1	NHQT01000032.1	63690	60729	1435	76098	0.0	36086	34672
UGQM01000005.1	CP014482.1	63690	134899	1435	76098	0.0	100891	102305
JROA01000002.1	CP014482.1	274109	134899	1431	75891	0.0	102305	100893
QMEW01000045.1	AP018921.1	29582	289155	1430	74266	1.57e-147	257287	258686
NPKO01000028.1	NZ_CP044220.1	2998	4688	1427	75123	7.03e-177	1	1406
NPKO01000028.1	CP044220.1	2998	4688	1427	75123	7.03e-177	1	1406
JYNL01000015.1	CP009252.1	53590	53466	1426	70266	2.52e-53	281	1670
RXJU01000029.1	CP000508.1	139044	307814	1422	76723	0.0	282645	281237
RXJU01000029.1	NHQT01000011.1	139044	151523	1422	76723	0.0	16459	15051
AGIQ01000010.1	CP000508.1	124237	307814	1422	76723	0.0	282645	281237
AGIQ01000010.1	NHQT01000011.1	124237	151523	1422	76723	0.0	16459	15051
LDCO01000059.1	NC_007486.1	16688	104014	1422	100000	0.0	67279	68700
LDCO01000059.1	AP008932.1	16688	104014	1422	100000	0.0	67279	68700
CTEF01000009.1	CP003204.1	133981	231551	1420	70563	2.25e-57	70322	71704
NPKO01000025.1	LR595854.1	4824	6234	1417	99788	0.0	3879	2463
NPKO01000025.1	NZ_LR595854.1	4824	6234	1417	99788	0.0	3879	2463
JYNU01000012.1	LR134459.1	126767	238675	1415	74558	1.11e-154	40149	41541
JROA01000002.1	AP006620.1	274109	87093	1405	79644	0.0	26071	24687
JROA01000002.1	CP046574.1	274109	461378	1403	77904	0.0	291448	292840
JROA01000002.1	CP046574.1	274109	461378	1403	77904	0.0	306410	305018
JROA01000003.1	CP046574.1	104099	461378	1403	77904	0.0	292840	291448
JROA01000003.1	CP046574.1	104099	461378	1403	77904	0.0	305018	306410
LDPU01000005.1	CP046574.1	46500	461378	1403	77904	0.0	292840	291448
LDPU01000005.1	CP046574.1	46500	461378	1403	77904	0.0	305018	306410
CTEF01000009.1	AP006619.1	133981	184026	1402	77532	0.0	40839	39454
LGTW01000027.1	CP002594.1	120811	192355	1400	78500	0.0	181306	182687
NPKO01000025.1	NZ_CP044220.1	4824	4688	1398	81044	0.0	1458	64
NPKO01000025.1	CP044220.1	4824	4688	1398	81044	0.0	1458	64
LDPU01000005.1	CP009112.1	46500	885383	1397	81890	0.0	570625	569249
LDPU01000005.1	CP009112.1	46500	885383	1397	81890	0.0	669623	668247
LDPU01000005.1	CP009112.1	46500	885383	1396	81877	0.0	50112	51487
LDPU01000005.1	CP009112.1	46500	885383	1396	81877	0.0	51487	50112
LDPU01000005.1	CP009112.1	46500	885383	1396	81877	0.0	55237	56612
LDPU01000005.1	CP009112.1	46500	885383	1396	81877	0.0	56612	55237
LDPU01000005.1	CP009112.1	46500	885383	1396	81877	0.0	143131	144506
LDPU01000005.1	CP009112.1	46500	885383	1396	81877	0.0	144506	143131
LDPU01000005.1	CP009112.1	46500	885383	1396	81877	0.0	398894	400269
LDPU01000005.1	CP009112.1	46500	885383	1396	81877	0.0	400269	398894
LDPU01000005.1	CP009112.1	46500	885383	1396	81877	0.0	569249	570624
LDPU01000005.1	CP009112.1	46500	885383	1396	81877	0.0	584328	585703
LDPU01000005.1	CP009112.1	46500	885383	1396	81877	0.0	585703	584328
LDPU01000005.1	CP009112.1	46500	885383	1396	81877	0.0	668247	669622
LDPU01000005.1	CP009112.1	46500	885383	1396	81877	0.0	683326	684701
LDPU01000005.1	CP009112.1	46500	885383	1396	81877	0.0	684701	683326
LK021346.1	CP022739.1	23272	205217	1395	73620	9.76e-134	144076	142709
LK021346.1	CP022739.1	23272	205217	1395	73620	9.76e-134	142709	144076
LK021346.1	CP011054.1	23272	205117	1395	73620	9.76e-134	144076	142709
LK021346.1	CP011054.1	23272	205117	1395	73620	9.76e-134	142709	144076
MVIH01000034.1	LR134451.1	22133	415783	1393	77459	0.0	295540	294169
RXJU01000078.1	CP002594.1	54312	192355	1386	73088	3.01e-117	181322	182688
LDPU01000005.1	CP003925.1	46500	45973	1384	70954	1.29e-65	25945	24602
LDPU01000005.1	CP009252.1	46500	53466	1384	70954	1.29e-65	9342	7999
LDPU01000005.1	CP007792.1	46500	96094	1383	71005	2.77e-67	5626	6969
JYNU01000023.1	LR134456.1	68143	402180	1382	78003	0.0	242417	243779
JYNU01000023.1	CP017041.1	68143	77702	1382	73300	4.85e-121	66750	65411
LDPU01000005.1	CP003120.1	46500	174494	1381	75815	0.0	172011	170653
JROA01000003.1	CP006997.1	104099	361397	1372	79519	0.0	169088	167729
JROA01000003.1	CP006997.1	104099	361397	1372	79519	0.0	169088	167729
CYSI01000006.1	CP001967.1	95450	99806	1372	71574	3.32e-84	65407	64062
ANBS01000014.1	CP001967.1	71255	99806	1372	71574	2.48e-84	64062	65407
CYSI01000006.1	LR134447.1	95450	249745	1370	73431	1.45e-127	134280	135624
CYSI01000006.1	LR134450.1	95450	302005	1370	73431	1.45e-127	125355	126699
CYSI01000006.1	LR134450.1	95450	302005	1370	73431	1.45e-127	253355	252011
CYSI01000006.1	LR134455.1	95450	263814	1370	73431	1.45e-127	242587	243931
CYSI01000006.1	LR134456.1	95450	402180	1370	73431	1.45e-127	226766	228110
CYSI01000006.1	LR134456.1	95450	402180	1370	73431	1.45e-127	366814	368158
ANBS01000014.1	LR134447.1	71255	249745	1370	73431	1.08e-127	135624	134280
ANBS01000014.1	LR134450.1	71255	302005	1370	73431	1.08e-127	126699	125355
ANBS01000014.1	LR134450.1	71255	302005	1370	73431	1.08e-127	252011	253355
ANBS01000014.1	LR134455.1	71255	263814	1370	73431	1.08e-127	243931	242587
ANBS01000014.1	LR134456.1	71255	402180	1370	73431	1.08e-127	228110	226766
ANBS01000014.1	LR134456.1	71255	402180	1370	73431	1.08e-127	368158	366814
JROA01000003.1	CP006997.1	104099	361397	1369	79547	0.0	96198	97554
JROA01000003.1	CP006997.1	104099	361397	1369	79547	0.0	96198	97554
AGJJ02000001.1	CP001822.1	111842	88604	1363	76963	0.0	68187	69523
AGIQ01000010.1	CP001822.1	124237	88604	1360	76912	0.0	69523	68187
JYNU01000023.1	KF602048.1	68143	436858	1360	74485	1.01e-147	242509	241183
LDPU01000005.1	CP002594.1	46500	192355	1360	81985	0.0	28802	30151
BCTA01000105.1	CP001822.1	87861	88604	1359	76674	0.0	68187	69523
JYNU01000023.1	KF602049.1	68143	432159	1357	74503	1.01e-147	312977	314300
JROA01000002.1	KF602048.1	274109	436858	1355	74760	1.86e-155	241183	242509
JROA01000002.1	KF602049.1	274109	432159	1352	74778	1.86e-155	314300	312977
JROA01000002.1	LR134456.1	274109	402180	1351	80163	0.0	241112	239772
LAUZ02000032.1	CP015221.1	58770	137595	1347	72680	1.19e-106	76331	77642
UGQM01000005.1	CP008950.1	63690	352342	1346	76523	0.0	333616	332288
JROA01000002.1	CP002908.1	274109	89480	1343	79151	0.0	46669	47995
UGQM01000005.1	CP046575.1	63690	353952	1343	76545	0.0	17719	19044
UGQM01000005.1	CP046574.1	63690	461378	1343	76545	0.0	7863	9188
LQOP01000029.1	CP002908.1	138095	89480	1342	78465	0.0	46669	47993
CTEF01000009.1	CP002908.1	133981	89480	1342	78465	0.0	47993	46669
LGTW01000027.1	LR134456.1	120811	402180	1339	81479	0.0	241104	239774
LQQA01000012.1	LR134456.1	148652	402180	1338	81988	0.0	241104	239774
LQOP01000029.1	LR134456.1	138095	402180	1337	82498	0.0	241103	239774
CTEF01000009.1	LR134456.1	133981	402180	1337	82498	0.0	239774	241103
JYNL01000015.1	LR134456.1	53590	402180	1336	81437	0.0	241104	239774
JYNU01000023.1	LR134456.1	68143	402180	1330	81053	0.0	239772	241093
ANBP01000025.1	AFWL01000343.1	40227	5281	1316	75304	1.26e-159	3263	1983
ANBP01000025.1	JHAM01000213.1	40227	80915	1316	75304	1.26e-159	18302	19582
ANBP01000025.1	JHBO01000261.1	40227	106811	1316	75228	5.86e-158	44749	46029
LWCS01000059.1	CP006997.1	23029	361397	1311	79710	0.0	203269	204565
AGJJ02000002.1	NZ_CP034155.1	30702	28127	1303	75595	1.22e-173	5453	6737
LDPU01000005.1	AP014720.1	46500	313409	1295	79923	0.0	98817	100106
SSGC01000161.1	CP046574.1	55415	461378	1294	76043	0.0	7865	9143
SSGC01000161.1	CP046575.1	55415	353952	1294	76043	0.0	17721	18999
JYNL01000017.1	CP046574.1	39706	461378	1294	76043	0.0	9143	7865
JYNL01000017.1	CP046575.1	39706	353952	1294	76043	0.0	18999	17721
BCQY01000043.1	CP046574.1	39323	461378	1294	76043	0.0	9143	7865
BCQY01000043.1	CP046575.1	39323	353952	1294	76043	0.0	18999	17721
LK021346.1	CP000476.1	23272	300725	1293	79582	0.0	210809	209527
LK021346.1	CP000476.1	23272	300725	1293	79582	0.0	209527	210809
LAUZ02000032.1	CP046574.1	58770	461378	1291	76607	0.0	9143	7865
LAUZ02000032.1	CP046575.1	58770	353952	1291	76607	0.0	18999	17721
SSGC01000161.1	CP008950.1	55415	352342	1291	76065	0.0	333614	332339
JYNL01000017.1	CP008950.1	39706	352342	1291	76065	0.0	332339	333614
BCQY01000043.1	CP008950.1	39323	352342	1291	76065	0.0	332339	333614
LK021346.1	CP002800.1	23272	123733	1290	74264	1.62e-136	123357	122094
LK021346.1	CP002800.1	23272	123733	1290	74264	1.62e-136	122094	123357
LK021346.1	CP005085.1	23272	520614	1290	74264	1.62e-136	435818	434555
LK021346.1	CP005085.1	23272	520614	1290	74264	1.62e-136	434555	435818
UGQM01000005.1	CP015221.1	63690	137595	1289	74476	7.38e-139	77635	76380
LAUZ02000032.1	CP008950.1	58770	352342	1288	76630	0.0	332339	333614
JROA01000002.1	KJ599675.1	274109	82075	1286	76205	1.79e-180	66651	65384
BCSZ01000020.1	CP009112.1	199089	885383	1286	79705	0.0	223820	225078
BCSZ01000020.1	CP009112.1	199089	885383	1286	79705	0.0	227927	226669
JYNL01000015.1	AP006620.1	53590	87093	1281	81187	0.0	26080	24809
LDPU01000005.1	LR134459.1	46500	238675	1281	75020	1.47e-154	99602	98343
LK021346.1	AP012223.1	23272	148801	1281	74317	1.62e-136	66020	64766
LK021346.1	AP012223.1	23272	148801	1281	74317	1.62e-136	64766	66020
LQQA01000012.1	AP006620.1	148652	87093	1278	82238	0.0	26080	24809
JROA01000002.1	CP046575.1	274109	353952	1276	75940	1.41e-171	18990	17732
JROA01000002.1	CP046574.1	274109	461378	1276	75940	1.41e-171	9134	7876
JROA01000002.1	CP008950.1	274109	352342	1273	75962	1.41e-171	332348	333603
JROA01000003.1	CP000455.1	104099	159538	1273	78397	0.0	146516	147774
ANBP01000025.1	CM008161.1	40227	666589	1262	73217	1.36e-104	367044	368264
BBGO01000029.1	NC_022599.1	6273	92815	1261	73830	2.66e-124	29326	28098
BBGO01000029.1	KF577591.1	6273	92815	1261	73830	2.66e-124	29326	28098
AGJJ02000002.1	CP002112.1	30702	182454	1256	83439	0.0	96160	97409
JROA01000002.1	LK056645.1	274109	109112	1255	71394	2.11e-65	93141	91917
AGJJ02000002.1	CP002112.1	30702	182454	1254	83413	0.0	97408	96161
JROA01000002.1	LK056645.1	274109	109112	1249	71898	3.46e-78	93141	91917
ANBP01000025.1	CP014482.1	40227	134899	1248	81010	0.0	107055	108296
UGQM01000004.1	LR134468.1	32584	121210	1248	83574	0.0	30025	31263
JROA01000003.1	CP002596.1	104099	45552	1242	74155	5.65e-132	43538	44762
RXJU01000078.1	LR134456.1	54312	402180	1235	74413	1.05e-141	222835	221610
JROA01000002.1	KJ599675.1	274109	82075	1234	76013	1.09e-167	66651	65436
JROA01000002.1	AY034092.1	274109	50709	1229	71522	2.11e-65	32747	31550
JROA01000002.1	NC_004954.1	274109	50709	1229	71522	2.11e-65	32747	31550
BCSZ01000020.1	CP046573.1	199089	991117	1224	80310	0.0	954467	953248
JROA01000002.1	AY034092.1	274109	50709	1221	71826	2.08e-75	32747	31550
JROA01000002.1	NC_004954.1	274109	50709	1221	71826	2.08e-75	32747	31550
NPKR01000012.1	LR134451.1	215069	415783	1220	76393	3.05e-177	244566	243360
LQOP01000029.1	AP006620.1	138095	87093	1213	82852	0.0	26064	24865
CTEF01000009.1	AP006620.1	133981	87093	1213	82852	0.0	24865	26064
LGTW01000027.1	AP006620.1	120811	87093	1209	82630	0.0	26065	24865
UGQM01000004.1	CP031599.1	32584	450820	1207	76305	4.64e-173	148587	149779
MVIH01000033.1	ADWJ01000089.1	22381	278047	1206	76700	1.89e-180	129511	128322
MVIH01000033.1	ADGD01000277.1	22381	60659	1206	76700	1.89e-180	18764	19953
JYNL01000017.1	NZ_MN657146.1	39706	62491	1201	74271	4.70e-124	19217	18053
BCQY01000043.1	NZ_MN657146.1	39323	62491	1199	74229	6.02e-123	19217	18055
UGQM01000004.1	AVBQ01000061.1	32584	412141	1195	77657	0.0	251265	252443
LQQA01000012.1	CP002594.1	148652	192355	1188	72896	5.07e-99	28097	26928
LQQA01000012.1	CP002594.1	148652	192355	1185	72911	5.07e-99	23506	24672
LQQA01000012.1	CP002594.1	148652	192355	1185	72911	5.07e-99	164376	165542
ANBP01000025.1	CP014481.1	40227	160938	1180	82966	0.0	119349	120525
JYNU01000012.1	LR134463.1	126767	148472	1179	79389	0.0	42631	43789
LIPZ01000010.1	LR134456.1	114785	402180	1177	79354	0.0	328480	327312
LDCO01000059.1	LR134456.1	16688	402180	1177	79354	0.0	328480	327312
JROA01000002.1	LR134447.1	274109	249745	1176	71939	2.73e-64	242262	241122
LQOP01000029.1	CP008950.1	138095	352342	1168	76027	5.55e-163	188521	189676
CTEF01000009.1	CP008950.1	133981	352342	1168	76027	5.39e-163	189676	188521
JROA01000003.1	AFHJ01000003.1	104099	147347	1165	81030	0.0	4360	5522
JROA01000003.1	CM001166.1	104099	147347	1165	81030	0.0	4360	5522
JROA01000003.1	CP002594.1	104099	192355	1165	74850	1.21e-133	23522	24668
JROA01000003.1	CP002594.1	104099	192355	1165	74850	1.21e-133	28081	26935
JROA01000003.1	CP002594.1	104099	192355	1165	74850	1.21e-133	164392	165538
QMEW01000048.1	AFHJ01000003.1	27840	147347	1165	81116	0.0	5522	4360
QMEW01000048.1	CM001166.1	27840	147347	1165	81116	0.0	5522	4360
LIPZ01000010.1	AVAE01000028.1	114785	84808	1164	79897	0.0	58534	59689
LIPZ01000010.1	CM002178.1	114785	120373	1164	79897	0.0	94099	95254
VHPZ01000182.1	CP001967.1	2831	99806	1161	71835	4.57e-79	39186	38041
LDPU01000005.1	AP006620.1	46500	87093	1158	97323	0.0	60930	59773
QMEW01000048.1	CP009222.1	27840	30739	1157	76577	1.85e-171	14023	15166
JROA01000003.1	CP009222.1	104099	30739	1156	76471	1.16e-168	15166	14023
JROA01000003.1	AP022835.1	104099	33410	1148	80052	0.0	7059	8200
JROA01000003.1	NZ_AP022835.1	104099	33410	1148	80052	0.0	7059	8200
QMEW01000048.1	AP022835.1	27840	33410	1148	80052	0.0	8200	7059
QMEW01000048.1	NZ_AP022835.1	27840	33410	1148	80052	0.0	8200	7059
JROA01000002.1	CP000751.1	274109	182572	1147	73758	3.29e-113	74999	73866
BCSZ01000020.1	CP046573.1	199089	991117	1131	74359	6.55e-124	926640	927756
BHVW01000069.1	CP046573.1	39947	991117	1130	78496	0.0	632060	630941
ANBP01000025.1	NZ_CP041042.1	40227	84792	1128	74113	8.07e-112	32070	30975
BHVW01000069.1	CP009112.1	39947	885383	1125	78844	0.0	529695	528583
BHVW01000069.1	CP009112.1	39947	885383	1125	78844	0.0	628693	627581
JYNU01000012.1	CP046573.1	126767	991117	1124	75623	5.24e-143	129745	130844
BHVW01000069.1	CP009112.1	39947	885383	1120	79286	0.0	875733	876845
BHVW01000069.1	CP046573.1	39947	991117	1119	78910	0.0	27391	28502
RXJU01000078.1	CP002597.1	54312	66907	1115	76323	1.02e-156	14980	13881
NPKO01000025.1	CP017576.1	4824	5650	1112	78867	0.0	1911	824
UGQM01000005.1	AP018921.1	63690	289155	1105	72217	1.05e-67	264084	265156
JYNU01000023.1	NC_022599.1	68143	92815	1104	76087	1.30e-146	29180	28102
JYNU01000023.1	KF577591.1	68143	92815	1104	76087	1.30e-146	29180	28102
LWCS01000059.1	AP018921.1	23029	289155	1104	78442	0.0	133020	134115
QMEW01000048.1	AP018176.1	27840	254982	1102	71053	1.69e-52	47561	48636
RXJU01000078.1	CP012183.1	54312	118633	1099	76615	2.18e-163	82212	81125
LAUZ02000032.1	AP018921.1	58770	289155	1098	73315	1.21e-91	265158	264084
LWCS01000059.1	AP018921.1	23029	289155	1095	78539	0.0	211256	210170
LQOP01000029.1	CP008950.1	138095	352342	1093	83440	0.0	239006	240091
CTEF01000009.1	CP008950.1	133981	352342	1093	83440	0.0	240091	239006
JROA01000002.1	CP002594.1	274109	192355	1091	76810	6.64e-160	182687	181609
JYNL01000015.1	LR134456.1	53590	402180	1088	78768	0.0	248033	246953
ANBP01000025.1	CP006997.1	40227	361397	1086	80847	0.0	95338	94262
AGIQ01000010.1	NC_016972.1	124237	73285	1085	76037	1.43e-143	23762	24837
AGIQ01000010.1	NC_020293.1	124237	73285	1085	76037	1.43e-143	23762	24837
AGIQ01000010.1	CP003277.1	124237	73285	1085	76037	1.43e-143	23762	24837
AGIQ01000010.1	CP003722.1	124237	73285	1085	76037	1.43e-143	23762	24837
AGJJ02000001.1	NC_016972.1	111842	73285	1085	76221	5.94e-147	24837	23762
AGJJ02000001.1	NC_020293.1	111842	73285	1085	76221	5.94e-147	24837	23762
AGJJ02000001.1	CP003277.1	111842	73285	1085	76221	5.94e-147	24837	23762
AGJJ02000001.1	CP003722.1	111842	73285	1085	76221	5.94e-147	24837	23762
BCTA01000105.1	NC_016972.1	87861	73285	1085	75853	2.19e-140	24837	23762
BCTA01000105.1	NC_020293.1	87861	73285	1085	75853	2.19e-140	24837	23762
BCTA01000105.1	CP003277.1	87861	73285	1085	75853	2.19e-140	24837	23762
BCTA01000105.1	CP003722.1	87861	73285	1085	75853	2.19e-140	24837	23762
JROA01000002.1	NZ_MN657146.1	274109	62491	1084	70203	1.32e-37	28099	27039
MZMR01000001.1	LR134447.1	272461	249745	1082	77726	1.80e-175	61404	60342
VTHG01000009.1	LR134447.1	270778	249745	1082	77726	1.78e-175	61404	60342
JYNL01000015.1	LR134469.1	53590	153604	1079	77386	1.64e-174	30372	31441
LQOP01000029.1	CP046574.1	138095	461378	1078	83859	0.0	358095	359167
CTEF01000009.1	CP046574.1	133981	461378	1078	83859	0.0	359167	358095
LGTW01000027.1	LR134469.1	120811	153604	1077	79201	0.0	30374	31438
JYNL01000015.1	CP046574.1	53590	461378	1076	83829	0.0	358095	359166
LQQA01000012.1	AP006619.1	148652	184026	1074	75791	1.33e-139	94017	92964
LQOP01000029.1	LR134456.1	138095	402180	1074	78492	0.0	248020	246956
CTEF01000009.1	LR134456.1	133981	402180	1074	78492	0.0	246956	248020
LGTW01000027.1	LR134456.1	120811	402180	1073	79217	0.0	248020	246959
BCSZ01000020.1	CP046573.1	199089	991117	1071	76377	6.28e-154	494661	493602
BCSZ01000020.1	CP046573.1	199089	991117	1071	76377	6.28e-154	583263	582204
LQOP01000029.1	LR134469.1	138095	153604	1071	78525	0.0	30374	31437
CTEF01000009.1	LR134469.1	133981	153604	1071	78525	0.0	31437	30374
LGTW01000027.1	CP008950.1	120811	352342	1071	85061	0.0	239023	240087
LGTW01000027.1	CP046574.1	120811	461378	1071	83754	0.0	358095	359162
JYNL01000015.1	CP008950.1	53590	352342	1066	84428	0.0	239023	240082
SSGC01000161.1	CP009112.1	55415	885383	1059	81114	0.0	593884	592832
SSGC01000161.1	CP009112.1	55415	885383	1059	81114	0.0	692882	691830
LDPU01000005.1	AP014720.1	46500	313409	1058	79773	0.0	104327	103275
AGJJ02000003.1	CP009112.1	218299	885383	1054	80645	0.0	592832	593882
AGJJ02000003.1	CP009112.1	218299	885383	1054	80645	0.0	691830	692880
LQQA01000012.1	CP046574.1	148652	461378	1054	84630	0.0	358091	359135
LQQA01000012.1	CP017041.1	148652	77702	1052	77947	3.52e-175	64014	65049
JROA01000003.1	CP002597.1	104099	66907	1047	73926	3.50e-109	20038	21076
LQQA01000012.1	CP008950.1	148652	352342	1042	85509	0.0	239015	240049
JYNL01000015.1	CP006997.1	53590	361397	1042	81574	0.0	282083	281051
JROA01000002.1	CP008950.1	274109	352342	1040	83846	0.0	239013	240049
CYSI01000006.1	CP009112.1	95450	885383	1037	75410	8.73e-125	271400	270388
CYSI01000006.1	CP009112.1	95450	885383	1037	75410	8.73e-125	784786	783774
LQOP01000029.1	CP006997.1	138095	361397	1036	82046	0.0	282080	281056
CTEF01000009.1	CP006997.1	133981	361397	1036	82046	0.0	281056	282080
LGTW01000027.1	CP006997.1	120811	361397	1036	81467	0.0	282083	281056
LGTW01000027.1	CP002908.1	120811	89480	1034	81528	0.0	46665	47693
JROA01000002.1	CP006997.1	274109	361397	1033	82188	0.0	282080	281053
LQQA01000012.1	CP006997.1	148652	361397	1033	81317	0.0	282080	281053
JYNL01000015.1	CP002908.1	53590	89480	1033	81607	0.0	46665	47694
MVIH01000034.1	CP007797.1	22133	641573	1033	71636	2.20e-65	396036	397056
JYNU01000023.1	CP002908.1	68143	89480	1032	80911	0.0	47693	46666
JYNL01000015.1	KF602049.1	53590	432159	1031	78565	0.0	308006	309023
LQQA01000012.1	KF602048.1	148652	436858	1028	79669	0.0	247477	246460
LGTW01000027.1	KF602049.1	120811	432159	1028	79377	0.0	308005	309023
MVIH01000034.1	HE577331.1	22133	690334	1028	70720	1.35e-47	397739	398751
JYNU01000023.1	CP006997.1	68143	361397	1027	81110	0.0	281053	282070
JYNU01000023.1	LR134455.1	68143	263814	1027	80039	0.0	49544	48521
JROA01000002.1	KF602049.1	274109	432159	1025	78146	3.02e-173	308003	309012
LQQA01000012.1	KF602049.1	148652	432159	1025	79707	0.0	308009	309023
CYSI01000006.1	CP009112.1	95450	885383	1025	75512	8.73e-125	856630	857630
LQOP01000029.1	CP050125.1	138095	242066	1024	83105	0.0	7179	8197
LQOP01000029.1	KF602049.1	138095	432159	1024	79883	0.0	308011	309023
LQOP01000029.1	KF602048.1	138095	436858	1024	79883	0.0	247475	246463
CTEF01000009.1	CP050125.1	133981	242066	1024	83105	0.0	8197	7179
CTEF01000009.1	KF602049.1	133981	432159	1024	79883	0.0	309023	308011
CTEF01000009.1	KF602048.1	133981	436858	1024	79883	0.0	246463	247475
JYNU01000012.1	LR134458.1	126767	36752	1024	87891	0.0	35118	34101
JYNU01000012.1	NZ_LR134458.1	126767	36752	1024	87891	0.0	35118	34101
CYSI01000006.1	CP017303.1	95450	393079	1023	75660	4.03e-128	59262	60262
JYNU01000023.1	AP006620.1	68143	87093	1023	82698	0.0	25038	26054
ANBP01000025.1	MLYT01000002.1	40227	1410542	1023	74682	1.35e-109	167291	168283
JROA01000002.1	KF602048.1	274109	436858	1022	78180	3.02e-173	247480	246474
LQQA01000012.1	CP003762.1	148652	90223	1022	82290	0.0	55771	56789
LGTW01000027.1	KF602048.1	120811	436858	1022	79452	0.0	247475	246463
JYNU01000023.1	CP008950.1	68143	352342	1022	83659	0.0	240032	239014
JROA01000002.1	CP046574.1	274109	461378	1021	83839	0.0	358104	359120
JROA01000002.1	AP018921.1	274109	289155	1020	72843	4.47e-77	265088	264084
SSGC01000161.1	AP018921.1	55415	289155	1020	72549	1.52e-70	264084	265081
JYNL01000017.1	AP018921.1	39706	289155	1020	72549	1.09e-70	265081	264084
BCQY01000043.1	AP018921.1	39323	289155	1020	72549	1.08e-70	265081	264084
LQQA01000012.1	CP002908.1	148652	89480	1019	82434	0.0	46669	47685
LQQA01000012.1	CP017303.1	148652	393079	1019	82434	0.0	385230	384215
LQQA01000012.1	CP017304.1	148652	339489	1019	82434	0.0	331640	330625
MVIH01000034.1	AP010949.1	22133	681723	1019	71443	1.71e-61	17709	18716
NPKO01000027.1	KP738729.1	3669	99426	1019	80765	0.0	1629	623
JROA01000002.1	AP018921.1	274109	289155	1018	81631	0.0	234076	235083
JROA01000002.1	DQ231520.1	274109	7568	1018	79077	0.0	3057	4066
JROA01000002.1	CP009803.1	274109	142804	1018	79077	0.0	8857	9866
JYNL01000015.1	CP029300.1	53590	64469	1017	81809	0.0	17500	18512
LZSK01000094.1	CP040723.1	63615	102744	1015	73202	7.96e-84	21091	22079
LZSK01000094.1	NZ_CP040723.1	63615	102744	1015	73202	7.96e-84	21091	22079
LGTW01000027.1	CP016283.1	120811	117792	1014	70611	1.24e-44	10069	11066
LQOP01000029.1	CP040723.1	138095	102744	1013	81046	0.0	45338	46340
LQOP01000029.1	NZ_CP040723.1	138095	102744	1013	81046	0.0	45338	46340
CTEF01000009.1	CP040723.1	133981	102744	1013	81046	0.0	46340	45338
CTEF01000009.1	NZ_CP040723.1	133981	102744	1013	81046	0.0	46340	45338
LGTW01000027.1	CP040723.1	120811	102744	1013	80750	0.0	45335	46340
LGTW01000027.1	NZ_CP040723.1	120811	102744	1013	80750	0.0	45335	46340
LQOP01000029.1	DQ231520.1	138095	7568	1012	79644	0.0	3065	4066
LQOP01000029.1	CP009803.1	138095	142804	1012	79644	0.0	8865	9866
CTEF01000009.1	DQ231520.1	133981	7568	1012	79644	0.0	4066	3065
CTEF01000009.1	CP009803.1	133981	142804	1012	79644	0.0	9866	8865
LGTW01000027.1	CP040720.1	120811	337275	1011	80317	0.0	234016	235020
LQQA01000012.1	CP040720.1	148652	337275	1010	81089	0.0	234016	235020
LQQA01000012.1	CP040723.1	148652	102744	1010	79901	0.0	45338	46340
LQQA01000012.1	NZ_CP040723.1	148652	102744	1010	79901	0.0	45338	46340
JYNL01000015.1	CP017303.1	53590	393079	1010	81584	0.0	385220	384215
JYNL01000015.1	CP017304.1	53590	339489	1010	81584	0.0	331630	330625
JYNL01000015.1	KF602048.1	53590	436858	1010	78812	0.0	247459	246463
LGTW01000027.1	DQ231520.1	120811	7568	1009	79187	0.0	3065	4066
LGTW01000027.1	CP009803.1	120811	142804	1009	79187	0.0	8865	9866
JYNL01000015.1	CP050125.1	53590	242066	1009	82260	0.0	7195	8200
JYNL01000015.1	AP018921.1	53590	289155	1008	81250	0.0	234082	235080
JROA01000002.1	CP014482.1	274109	134899	1007	75968	6.87e-135	18628	17636
LQQA01000012.1	AP018921.1	148652	289155	1006	81412	0.0	234082	235080
LQOP01000029.1	AP018921.1	138095	289155	1005	81095	0.0	234082	235080
CTEF01000009.1	AP018921.1	133981	289155	1005	81095	0.0	235080	234082
LQQA01000012.1	DQ231520.1	148652	7568	1004	78884	0.0	3074	4066
LQQA01000012.1	CP009803.1	148652	142804	1004	78884	0.0	8874	9866
JYNL01000015.1	CP017041.1	53590	77702	1003	79262	0.0	64037	65033
JROA01000002.1	CP017041.1	274109	77702	1002	77844	2.37e-164	64037	65022
LQOP01000029.1	CP003925.1	138095	45973	1002	72156	1.06e-65	31948	32926
CTEF01000009.1	CP003925.1	133981	45973	1002	72156	1.03e-65	32926	31948
JYNU01000023.1	CP029300.1	68143	64469	1002	80938	0.0	18490	17493
JYNU01000023.1	CP050125.1	68143	242066	1002	80539	0.0	8185	7188
JROA01000003.1	AP018176.1	104099	254982	1000	71400	8.19e-51	48535	47561
JYNL01000015.1	CP003120.1	53590	174494	1000	76700	4.73e-150	154836	153845

## Sheet: Table S10
Table S10. InterProScan output of the inferred plasmids
Protein Accession	Sequence MD5 digest	Sequence Length (aa)	Analysis	Signature Accession	Signature Description	Start location	Stop location	e-value	Status	Date	InterPro accession	InterPro description	GO annotations	Pathways annotations
MZMR01000001.1_00091	22ce9a73333bbe5a595927e412c7c1a2	545	Gene3D	G3DSA:3.30.450.20		135	231	3.9e-09	T	44047
MZMR01000001.1_00091	22ce9a73333bbe5a595927e412c7c1a2	545	ProSiteProfiles	PS50887	GGDEF domain profile.	405	539	31.566	T	44047	IPR000160	GGDEF domain
MZMR01000001.1_00091	22ce9a73333bbe5a595927e412c7c1a2	545	Gene3D	G3DSA:3.30.70.270		374	544	2.7e-51	T	44047	IPR043128	Reverse transcriptase/Diguanylate cyclase domain
MZMR01000001.1_00091	22ce9a73333bbe5a595927e412c7c1a2	545	SUPERFAMILY	SSF55785		127	190	1.16e-09	T	44047	IPR035965	PAS domain superfamily
MZMR01000001.1_00091	22ce9a73333bbe5a595927e412c7c1a2	545	CDD	cd00130	PAS	256	362	5.46315e-07	T	44047	IPR000014	PAS domain
MZMR01000001.1_00091	22ce9a73333bbe5a595927e412c7c1a2	545	Gene3D	G3DSA:3.30.450.20		232	373	8.7e-20	T	44047
MZMR01000001.1_00091	22ce9a73333bbe5a595927e412c7c1a2	545	SUPERFAMILY	SSF55785		237	363	1.93e-15	T	44047	IPR035965	PAS domain superfamily
MZMR01000001.1_00091	22ce9a73333bbe5a595927e412c7c1a2	545	CDD	cd00130	PAS	27	128	2.57718e-05	T	44047	IPR000014	PAS domain
MZMR01000001.1_00091	22ce9a73333bbe5a595927e412c7c1a2	545	Pfam	PF00989	PAS fold	244	362	3.3e-08	T	44047	IPR013767	PAS fold	GO:0006355
MZMR01000001.1_00091	22ce9a73333bbe5a595927e412c7c1a2	545	Pfam	PF00989	PAS fold	19	127	5.3e-07	T	44047	IPR013767	PAS fold	GO:0006355
MZMR01000001.1_00091	22ce9a73333bbe5a595927e412c7c1a2	545	CDD	cd01949	GGDEF	377	535	1.51358e-52	T	44047	IPR000160	GGDEF domain
MZMR01000001.1_00091	22ce9a73333bbe5a595927e412c7c1a2	545	ProSiteProfiles	PS50113	PAC domain profile.	319	374	8.807	T	44047	IPR000700	PAS-associated, C-terminal		Reactome: R-HSA-1296072
MZMR01000001.1_00091	22ce9a73333bbe5a595927e412c7c1a2	545	Pfam	PF00990	Diguanylate cyclase, GGDEF domain	376	532	4.3e-42	T	44047	IPR000160	GGDEF domain
MZMR01000001.1_00091	22ce9a73333bbe5a595927e412c7c1a2	545	SMART	SM00091		139	209	0.26	T	44047	IPR000014	PAS domain
MZMR01000001.1_00091	22ce9a73333bbe5a595927e412c7c1a2	545	SMART	SM00091		18	84	5.6e-06	T	44047	IPR000014	PAS domain
MZMR01000001.1_00091	22ce9a73333bbe5a595927e412c7c1a2	545	SMART	SM00091		244	312	3.8e-05	T	44047	IPR000014	PAS domain
MZMR01000001.1_00091	22ce9a73333bbe5a595927e412c7c1a2	545	SMART	SM00267		365	537	2.4e-56	T	44047	IPR000160	GGDEF domain
MZMR01000001.1_00091	22ce9a73333bbe5a595927e412c7c1a2	545	Gene3D	G3DSA:3.30.450.20		17	129	8.5e-15	T	44047
MZMR01000001.1_00091	22ce9a73333bbe5a595927e412c7c1a2	545	TIGRFAM	TIGR00229	sensory_box: PAS domain S-box protein	241	372	4.6e-09	T	44047	IPR000014	PAS domain
MZMR01000001.1_00091	22ce9a73333bbe5a595927e412c7c1a2	545	TIGRFAM	TIGR00229	sensory_box: PAS domain S-box protein	19	136	6.1e-10	T	44047	IPR000014	PAS domain
MZMR01000001.1_00091	22ce9a73333bbe5a595927e412c7c1a2	545	ProSiteProfiles	PS50112	PAS repeat profile.	242	294	10.715	T	44047	IPR000014	PAS domain
MZMR01000001.1_00091	22ce9a73333bbe5a595927e412c7c1a2	545	SUPERFAMILY	SSF55785		19	129	9.77e-14	T	44047	IPR035965	PAS domain superfamily
MZMR01000001.1_00091	22ce9a73333bbe5a595927e412c7c1a2	545	Pfam	PF13188	PAS domain	140	176	0.001	T	44047	IPR000014	PAS domain
MZMR01000001.1_00091	22ce9a73333bbe5a595927e412c7c1a2	545	SUPERFAMILY	SSF55073		381	538	1.33e-41	T	44047	IPR029787	Nucleotide cyclase
MZMR01000001.1_00091	22ce9a73333bbe5a595927e412c7c1a2	545	TIGRFAM	TIGR00254	GGDEF: diguanylate cyclase (GGDEF) domain	373	535	3.4e-39	T	44047	IPR000160	GGDEF domain
VTHG01000009.1_00091	22ce9a73333bbe5a595927e412c7c1a2	545	Gene3D	G3DSA:3.30.450.20		135	231	3.9e-09	T	44047
VTHG01000009.1_00091	22ce9a73333bbe5a595927e412c7c1a2	545	ProSiteProfiles	PS50887	GGDEF domain profile.	405	539	31.566	T	44047	IPR000160	GGDEF domain
VTHG01000009.1_00091	22ce9a73333bbe5a595927e412c7c1a2	545	Gene3D	G3DSA:3.30.70.270		374	544	2.7e-51	T	44047	IPR043128	Reverse transcriptase/Diguanylate cyclase domain
VTHG01000009.1_00091	22ce9a73333bbe5a595927e412c7c1a2	545	SUPERFAMILY	SSF55785		127	190	1.16e-09	T	44047	IPR035965	PAS domain superfamily
VTHG01000009.1_00091	22ce9a73333bbe5a595927e412c7c1a2	545	CDD	cd00130	PAS	256	362	5.46315e-07	T	44047	IPR000014	PAS domain
VTHG01000009.1_00091	22ce9a73333bbe5a595927e412c7c1a2	545	Gene3D	G3DSA:3.30.450.20		232	373	8.7e-20	T	44047
VTHG01000009.1_00091	22ce9a73333bbe5a595927e412c7c1a2	545	SUPERFAMILY	SSF55785		237	363	1.93e-15	T	44047	IPR035965	PAS domain superfamily
VTHG01000009.1_00091	22ce9a73333bbe5a595927e412c7c1a2	545	CDD	cd00130	PAS	27	128	2.57718e-05	T	44047	IPR000014	PAS domain
VTHG01000009.1_00091	22ce9a73333bbe5a595927e412c7c1a2	545	Pfam	PF00989	PAS fold	244	362	3.3e-08	T	44047	IPR013767	PAS fold	GO:0006355
VTHG01000009.1_00091	22ce9a73333bbe5a595927e412c7c1a2	545	Pfam	PF00989	PAS fold	19	127	5.3e-07	T	44047	IPR013767	PAS fold	GO:0006355
VTHG01000009.1_00091	22ce9a73333bbe5a595927e412c7c1a2	545	CDD	cd01949	GGDEF	377	535	1.51358e-52	T	44047	IPR000160	GGDEF domain
VTHG01000009.1_00091	22ce9a73333bbe5a595927e412c7c1a2	545	ProSiteProfiles	PS50113	PAC domain profile.	319	374	8.807	T	44047	IPR000700	PAS-associated, C-terminal		Reactome: R-HSA-1296072
VTHG01000009.1_00091	22ce9a73333bbe5a595927e412c7c1a2	545	Pfam	PF00990	Diguanylate cyclase, GGDEF domain	376	532	4.3e-42	T	44047	IPR000160	GGDEF domain
VTHG01000009.1_00091	22ce9a73333bbe5a595927e412c7c1a2	545	SMART	SM00091		139	209	0.26	T	44047	IPR000014	PAS domain
VTHG01000009.1_00091	22ce9a73333bbe5a595927e412c7c1a2	545	SMART	SM00091		18	84	5.6e-06	T	44047	IPR000014	PAS domain
VTHG01000009.1_00091	22ce9a73333bbe5a595927e412c7c1a2	545	SMART	SM00091		244	312	3.8e-05	T	44047	IPR000014	PAS domain
VTHG01000009.1_00091	22ce9a73333bbe5a595927e412c7c1a2	545	SMART	SM00267		365	537	2.4e-56	T	44047	IPR000160	GGDEF domain
VTHG01000009.1_00091	22ce9a73333bbe5a595927e412c7c1a2	545	Gene3D	G3DSA:3.30.450.20		17	129	8.5e-15	T	44047
VTHG01000009.1_00091	22ce9a73333bbe5a595927e412c7c1a2	545	TIGRFAM	TIGR00229	sensory_box: PAS domain S-box protein	241	372	4.6e-09	T	44047	IPR000014	PAS domain
VTHG01000009.1_00091	22ce9a73333bbe5a595927e412c7c1a2	545	TIGRFAM	TIGR00229	sensory_box: PAS domain S-box protein	19	136	6.1e-10	T	44047	IPR000014	PAS domain
VTHG01000009.1_00091	22ce9a73333bbe5a595927e412c7c1a2	545	ProSiteProfiles	PS50112	PAS repeat profile.	242	294	10.715	T	44047	IPR000014	PAS domain
VTHG01000009.1_00091	22ce9a73333bbe5a595927e412c7c1a2	545	SUPERFAMILY	SSF55785		19	129	9.77e-14	T	44047	IPR035965	PAS domain superfamily
VTHG01000009.1_00091	22ce9a73333bbe5a595927e412c7c1a2	545	Pfam	PF13188	PAS domain	140	176	0.001	T	44047	IPR000014	PAS domain
VTHG01000009.1_00091	22ce9a73333bbe5a595927e412c7c1a2	545	SUPERFAMILY	SSF55073		381	538	1.33e-41	T	44047	IPR029787	Nucleotide cyclase
VTHG01000009.1_00091	22ce9a73333bbe5a595927e412c7c1a2	545	TIGRFAM	TIGR00254	GGDEF: diguanylate cyclase (GGDEF) domain	373	535	3.4e-39	T	44047	IPR000160	GGDEF domain
AGJJ02000003.1_00162	39f81d390e5b6bbc7a4b26bc5af52394	82	Pfam	PF02604	Antitoxin Phd_YefM, type II toxin-antitoxin system	2	70	5.2e-20	T	44047	IPR006442	Type II toxin-antitoxin system, antitoxin Phd/YefM
AGJJ02000003.1_00162	39f81d390e5b6bbc7a4b26bc5af52394	82	Gene3D	G3DSA:1.10.1220.170		39	80	1.1e-18	T	44047
AGJJ02000003.1_00162	39f81d390e5b6bbc7a4b26bc5af52394	82	TIGRFAM	TIGR01552	phd_fam: prevent-host-death family protein	2	54	8.3e-20	T	44047
AGJJ02000003.1_00162	39f81d390e5b6bbc7a4b26bc5af52394	82	Gene3D	G3DSA:3.40.1620.10		1	38	5.6e-24	T	44047
AGJJ02000003.1_00162	39f81d390e5b6bbc7a4b26bc5af52394	82	SUPERFAMILY	SSF143120		3	71	2.09e-19	T	44047	IPR036165	YefM-like superfamily
CTEF01000009.1_00049	049a1c7bf26e807bafa525eb30e59252	399	Pfam	PF06666	Protein of unknown function (DUF1173)	13	386	5.8e-108	T	44047	IPR009553	Protein of unknown function DUF1173
LQOP01000029.1_00123	049a1c7bf26e807bafa525eb30e59252	399	Pfam	PF06666	Protein of unknown function (DUF1173)	13	386	5.8e-108	T	44047	IPR009553	Protein of unknown function DUF1173
LAUZ02000072.1_00004	138d3d2b0008e35f9ec49eff7b1f020b	133	Gene3D	G3DSA:2.40.70.10		6	126	2.1e-06	T	44047	IPR021109	Aspartic peptidase domain superfamily
LAUZ02000072.1_00004	138d3d2b0008e35f9ec49eff7b1f020b	133	SUPERFAMILY	SSF50630		24	105	7.31e-05	T	44047	IPR021109	Aspartic peptidase domain superfamily
QJJU01000023.1_00095	ec297e2bf7459264b51c8689ca248c44	218	PIRSF	PIRSF003107		1	216	8.8e-45	T	44047	IPR028366	Phosphate transport system protein PhoU	GO:0030643|GO:0045936
QJJU01000023.1_00095	ec297e2bf7459264b51c8689ca248c44	218	SUPERFAMILY	SSF109755		2	212	4.71e-49	T	44047
QJJU01000023.1_00095	ec297e2bf7459264b51c8689ca248c44	218	Pfam	PF01895	PhoU domain	122	204	7.4e-09	T	44047	IPR026022	PhoU domain
QJJU01000023.1_00095	ec297e2bf7459264b51c8689ca248c44	218	Pfam	PF01895	PhoU domain	17	103	1.2e-09	T	44047	IPR026022	PhoU domain
QJJU01000023.1_00095	ec297e2bf7459264b51c8689ca248c44	218	Gene3D	G3DSA:1.20.58.220		1	214	6.8e-52	T	44047	IPR038078	PhoU-like domain superfamily
QJJU01000023.1_00095	ec297e2bf7459264b51c8689ca248c44	218	TIGRFAM	TIGR02135	phoU_full: phosphate transport system regulatory protein PhoU	4	211	6.6e-52	T	44047	IPR028366	Phosphate transport system protein PhoU	GO:0030643|GO:0045936
JROA01000003.1_00118	24e18f96a13c08df5788ba7a01663125	190	Pfam	PF00775	Dioxygenase	37	147	6.4e-09	T	44047	IPR000627	Intradiol ring-cleavage dioxygenase, C-terminal	GO:0003824|GO:0006725|GO:0008199|GO:0055114
JROA01000003.1_00118	24e18f96a13c08df5788ba7a01663125	190	MobiDBLite	mobidb-lite	consensus disorder prediction	1	37	-	T	44047
JROA01000003.1_00118	24e18f96a13c08df5788ba7a01663125	190	SUPERFAMILY	SSF49482		5	177	5.23e-27	T	44047	IPR015889	Intradiol ring-cleavage dioxygenase, core	GO:0005506|GO:0016702|GO:0055114
JROA01000003.1_00118	24e18f96a13c08df5788ba7a01663125	190	Gene3D	G3DSA:2.60.130.10		1	184	5.9e-31	T	44047	IPR015889	Intradiol ring-cleavage dioxygenase, core	GO:0005506|GO:0016702|GO:0055114
BCQY01000012.1_00311	77ecf815ae27349741e3174378621107	256	MobiDBLite	mobidb-lite	consensus disorder prediction	144	164	-	T	44047
JYNL01000009.1_00321	77ecf815ae27349741e3174378621107	256	MobiDBLite	mobidb-lite	consensus disorder prediction	144	164	-	T	44047
JROA01000003.1_00037	1da208b665e18abc2dac6c6d58ba4196	249	SUPERFAMILY	SSF55781		69	243	4.58e-44	T	44047
JROA01000003.1_00037	1da208b665e18abc2dac6c6d58ba4196	249	Gene3D	G3DSA:1.10.10.10		3	74	1.4e-14	T	44047	IPR036388	Winged helix-like DNA-binding domain superfamily
JROA01000003.1_00037	1da208b665e18abc2dac6c6d58ba4196	249	SUPERFAMILY	SSF46785		9	75	1.11e-09	T	44047	IPR036390	Winged helix DNA-binding domain superfamily
JROA01000003.1_00037	1da208b665e18abc2dac6c6d58ba4196	249	Pfam	PF09339	IclR helix-turn-helix domain	10	57	1.6e-10	T	44047	IPR005471	Transcription regulator IclR, N-terminal	GO:0003677|GO:0006355
JROA01000003.1_00037	1da208b665e18abc2dac6c6d58ba4196	249	Gene3D	G3DSA:3.30.450.40		81	249	2e-48	T	44047	IPR029016	GAF-like domain superfamily
JROA01000003.1_00037	1da208b665e18abc2dac6c6d58ba4196	249	ProSiteProfiles	PS51077	IclR-type HTH domain profile.	7	66	12.929	T	44047	IPR005471	Transcription regulator IclR, N-terminal	GO:0003677|GO:0006355
JROA01000003.1_00037	1da208b665e18abc2dac6c6d58ba4196	249	Pfam	PF01614	Bacterial transcriptional regulator	124	228	8.7e-25	T	44047	IPR014757	Transcription regulator IclR, C-terminal
JROA01000003.1_00037	1da208b665e18abc2dac6c6d58ba4196	249	SMART	SM00346		7	94	5.7e-19	T	44047	IPR005471	Transcription regulator IclR, N-terminal	GO:0003677|GO:0006355
JROA01000003.1_00037	1da208b665e18abc2dac6c6d58ba4196	249	ProSiteProfiles	PS51078	IclR effector binding domain profile.	67	245	37.746	T	44047	IPR014757	Transcription regulator IclR, C-terminal
CTEF01000009.1_00019	02875d909f544e76cf68aca00271d621	98	Gene3D	G3DSA:1.10.287.850		1	96	2.4e-24	T	44047
CTEF01000009.1_00019	02875d909f544e76cf68aca00271d621	98	SUPERFAMILY	SSF140459		7	83	2.62e-16	T	44047
CTEF01000009.1_00019	02875d909f544e76cf68aca00271d621	98	Pfam	PF00934	PE family	2	91	1.8e-22	T	44047	IPR000084	PE-PGRS family, N-terminal
LQOP01000029.1_00147	02875d909f544e76cf68aca00271d621	98	Gene3D	G3DSA:1.10.287.850		1	96	2.4e-24	T	44047
LQOP01000029.1_00147	02875d909f544e76cf68aca00271d621	98	SUPERFAMILY	SSF140459		7	83	2.62e-16	T	44047
LQOP01000029.1_00147	02875d909f544e76cf68aca00271d621	98	Pfam	PF00934	PE family	2	91	1.8e-22	T	44047	IPR000084	PE-PGRS family, N-terminal
JROA01000002.1_00057	0014515fe9ed38eba324111ca3a5ab09	103	Gene3D	G3DSA:3.40.30.10		1	74	2.6e-05	T	44047	IPR036249	Thioredoxin-like superfamily
LQQA01000012.1_00078	72d8ca210d816a65d873e63e87c4602e	1000	Pfam	PF12846	AAA-like domain	603	883	2.4e-15	T	44047
LQQA01000012.1_00078	72d8ca210d816a65d873e63e87c4602e	1000	MobiDBLite	mobidb-lite	consensus disorder prediction	933	958	-	T	44047
LQQA01000012.1_00078	72d8ca210d816a65d873e63e87c4602e	1000	Gene3D	G3DSA:3.40.50.300		569	669	9.4e-09	T	44047
LQQA01000012.1_00078	72d8ca210d816a65d873e63e87c4602e	1000	MobiDBLite	mobidb-lite	consensus disorder prediction	290	315	-	T	44047
LQQA01000012.1_00078	72d8ca210d816a65d873e63e87c4602e	1000	SUPERFAMILY	SSF52540		567	898	1.25e-13	T	44047	IPR027417	P-loop containing nucleoside triphosphate hydrolase
JYNU01000012.1_00080	2d392cde954cb49cbdeaec1879128f59	593	SUPERFAMILY	SSF53474		29	382	1.73e-57	T	44047	IPR029058	Alpha/Beta hydrolase fold
JYNU01000012.1_00080	2d392cde954cb49cbdeaec1879128f59	593	Gene3D	G3DSA:3.40.50.1820		43	375	7.3e-75	T	44047	IPR029058	Alpha/Beta hydrolase fold
JYNU01000012.1_00080	2d392cde954cb49cbdeaec1879128f59	593	MobiDBLite	mobidb-lite	consensus disorder prediction	1	28	-	T	44047
JYNU01000012.1_00080	2d392cde954cb49cbdeaec1879128f59	593	Pfam	PF02129	X-Pro dipeptidyl-peptidase (S15 family)	48	325	2.7e-51	T	44047	IPR000383	Xaa-Pro dipeptidyl-peptidase-like domain	GO:0016787
JYNU01000012.1_00080	2d392cde954cb49cbdeaec1879128f59	593	SMART	SM00939		346	576	9.7e-45	T	44047	IPR013736	Xaa-Pro dipeptidyl-peptidase, C-terminal	GO:0008239
JYNU01000012.1_00080	2d392cde954cb49cbdeaec1879128f59	593	Pfam	PF08530	X-Pro dipeptidyl-peptidase C-terminal non-catalytic domain	359	547	1.4e-28	T	44047	IPR013736	Xaa-Pro dipeptidyl-peptidase, C-terminal	GO:0008239
JYNU01000012.1_00080	2d392cde954cb49cbdeaec1879128f59	593	TIGRFAM	TIGR00976	/NonD: hydrolase CocE/NonD family protein	44	404	3.5e-64	T	44047	IPR005674	CocE/Serine esterase	GO:0016787
JYNU01000012.1_00080	2d392cde954cb49cbdeaec1879128f59	593	Gene3D	G3DSA:2.60.120.260		376	579	7.8e-35	T	44047	IPR008979	Galactose-binding-like domain superfamily
JYNU01000012.1_00080	2d392cde954cb49cbdeaec1879128f59	593	Gene3D	G3DSA:1.10.3020.10		181	284	7.3e-75	T	44047
JYNU01000012.1_00080	2d392cde954cb49cbdeaec1879128f59	593	SUPERFAMILY	SSF49785		375	580	2.34e-29	T	44047	IPR008979	Galactose-binding-like domain superfamily
LQIH01000013.1_00117	cd2e55fdc63dcc976636c3e08ae46d11	224	PRINTS	PR00081	Glucose/ribitol dehydrogenase family signature	120	137	2.7e-18	T	44047	IPR002347	Short-chain dehydrogenase/reductase SDR
LQIH01000013.1_00117	cd2e55fdc63dcc976636c3e08ae46d11	224	PRINTS	PR00081	Glucose/ribitol dehydrogenase family signature	99	118	2.7e-18	T	44047	IPR002347	Short-chain dehydrogenase/reductase SDR
LQIH01000013.1_00117	cd2e55fdc63dcc976636c3e08ae46d11	224	PRINTS	PR00081	Glucose/ribitol dehydrogenase family signature	73	89	2.7e-18	T	44047	IPR002347	Short-chain dehydrogenase/reductase SDR
LQIH01000013.1_00117	cd2e55fdc63dcc976636c3e08ae46d11	224	PRINTS	PR00081	Glucose/ribitol dehydrogenase family signature	26	37	2.7e-18	T	44047	IPR002347	Short-chain dehydrogenase/reductase SDR
LQIH01000013.1_00117	cd2e55fdc63dcc976636c3e08ae46d11	224	Gene3D	G3DSA:3.40.50.720		1	223	1.3e-58	T	44047
LQIH01000013.1_00117	cd2e55fdc63dcc976636c3e08ae46d11	224	SUPERFAMILY	SSF51735		3	186	1.78e-48	T	44047	IPR036291	NAD(P)-binding domain superfamily
LQIH01000013.1_00117	cd2e55fdc63dcc976636c3e08ae46d11	224	Pfam	PF00106	short chain dehydrogenase	3	141	5.7e-39	T	44047	IPR002347	Short-chain dehydrogenase/reductase SDR
LQIH01000013.1_00117	cd2e55fdc63dcc976636c3e08ae46d11	224	PRINTS	PR00080	Short-chain dehydrogenase/reductase (SDR) superfamily signature	79	87	5.4e-11	T	44047	IPR002347	Short-chain dehydrogenase/reductase SDR
LQIH01000013.1_00117	cd2e55fdc63dcc976636c3e08ae46d11	224	PRINTS	PR00080	Short-chain dehydrogenase/reductase (SDR) superfamily signature	99	118	5.4e-11	T	44047	IPR002347	Short-chain dehydrogenase/reductase SDR
LQIH01000013.1_00117	cd2e55fdc63dcc976636c3e08ae46d11	224	PRINTS	PR00080	Short-chain dehydrogenase/reductase (SDR) superfamily signature	26	37	5.4e-11	T	44047	IPR002347	Short-chain dehydrogenase/reductase SDR
LQIH01000013.1_00117	cd2e55fdc63dcc976636c3e08ae46d11	224	CDD	cd05374	17beta-HSD-like_SDR_c	1	194	1.46953e-78	T	44047
LQIH01000013.1_00002	cd2e55fdc63dcc976636c3e08ae46d11	224	PRINTS	PR00081	Glucose/ribitol dehydrogenase family signature	120	137	2.7e-18	T	44047	IPR002347	Short-chain dehydrogenase/reductase SDR
LQIH01000013.1_00002	cd2e55fdc63dcc976636c3e08ae46d11	224	PRINTS	PR00081	Glucose/ribitol dehydrogenase family signature	99	118	2.7e-18	T	44047	IPR002347	Short-chain dehydrogenase/reductase SDR
LQIH01000013.1_00002	cd2e55fdc63dcc976636c3e08ae46d11	224	PRINTS	PR00081	Glucose/ribitol dehydrogenase family signature	73	89	2.7e-18	T	44047	IPR002347	Short-chain dehydrogenase/reductase SDR
LQIH01000013.1_00002	cd2e55fdc63dcc976636c3e08ae46d11	224	PRINTS	PR00081	Glucose/ribitol dehydrogenase family signature	26	37	2.7e-18	T	44047	IPR002347	Short-chain dehydrogenase/reductase SDR
LQIH01000013.1_00002	cd2e55fdc63dcc976636c3e08ae46d11	224	Gene3D	G3DSA:3.40.50.720		1	223	1.3e-58	T	44047
LQIH01000013.1_00002	cd2e55fdc63dcc976636c3e08ae46d11	224	SUPERFAMILY	SSF51735		3	186	1.78e-48	T	44047	IPR036291	NAD(P)-binding domain superfamily
LQIH01000013.1_00002	cd2e55fdc63dcc976636c3e08ae46d11	224	Pfam	PF00106	short chain dehydrogenase	3	141	5.7e-39	T	44047	IPR002347	Short-chain dehydrogenase/reductase SDR
LQIH01000013.1_00002	cd2e55fdc63dcc976636c3e08ae46d11	224	PRINTS	PR00080	Short-chain dehydrogenase/reductase (SDR) superfamily signature	79	87	5.4e-11	T	44047	IPR002347	Short-chain dehydrogenase/reductase SDR
LQIH01000013.1_00002	cd2e55fdc63dcc976636c3e08ae46d11	224	PRINTS	PR00080	Short-chain dehydrogenase/reductase (SDR) superfamily signature	99	118	5.4e-11	T	44047	IPR002347	Short-chain dehydrogenase/reductase SDR
LQIH01000013.1_00002	cd2e55fdc63dcc976636c3e08ae46d11	224	PRINTS	PR00080	Short-chain dehydrogenase/reductase (SDR) superfamily signature	26	37	5.4e-11	T	44047	IPR002347	Short-chain dehydrogenase/reductase SDR
LQIH01000013.1_00002	cd2e55fdc63dcc976636c3e08ae46d11	224	CDD	cd05374	17beta-HSD-like_SDR_c	1	194	1.46953e-78	T	44047
MZMR01000023.1_00027	44fd8b19ef1d17f5c043effee5c08e18	185	Pfam	PF13827	Domain of unknown function (DUF4189)	89	164	6.9e-07	T	44047	IPR025240	Domain of unknown function DUF4189
VTGZ01000002.1_00027	44fd8b19ef1d17f5c043effee5c08e18	185	Pfam	PF13827	Domain of unknown function (DUF4189)	89	164	6.9e-07	T	44047	IPR025240	Domain of unknown function DUF4189
VTGW01000011.1_00001	44fd8b19ef1d17f5c043effee5c08e18	185	Pfam	PF13827	Domain of unknown function (DUF4189)	89	164	6.9e-07	T	44047	IPR025240	Domain of unknown function DUF4189
VTHH01000019.1_00001	44fd8b19ef1d17f5c043effee5c08e18	185	Pfam	PF13827	Domain of unknown function (DUF4189)	89	164	6.9e-07	T	44047	IPR025240	Domain of unknown function DUF4189
VTHI01000024.1_00001	44fd8b19ef1d17f5c043effee5c08e18	185	Pfam	PF13827	Domain of unknown function (DUF4189)	89	164	6.9e-07	T	44047	IPR025240	Domain of unknown function DUF4189
VTHG01000021.1_00027	44fd8b19ef1d17f5c043effee5c08e18	185	Pfam	PF13827	Domain of unknown function (DUF4189)	89	164	6.9e-07	T	44047	IPR025240	Domain of unknown function DUF4189
VTGV01000046.1_00001	44fd8b19ef1d17f5c043effee5c08e18	185	Pfam	PF13827	Domain of unknown function (DUF4189)	89	164	6.9e-07	T	44047	IPR025240	Domain of unknown function DUF4189
LIPZ01000010.1_00011	a45ab32de0537e2c443ffa887aef5928	384	Gene3D	G3DSA:3.40.47.10		6	266	1.7e-132	T	44047	IPR016039	Thiolase-like	GO:0003824
LIPZ01000010.1_00011	a45ab32de0537e2c443ffa887aef5928	384	Pfam	PF02803	Thiolase, C-terminal domain	261	382	5.8e-43	T	44047	IPR020617	Thiolase, C-terminal	GO:0016747
LIPZ01000010.1_00011	a45ab32de0537e2c443ffa887aef5928	384	Pfam	PF00108	Thiolase, N-terminal domain	5	252	3.8e-58	T	44047	IPR020616	Thiolase, N-terminal	GO:0016747
LIPZ01000010.1_00011	a45ab32de0537e2c443ffa887aef5928	384	SUPERFAMILY	SSF53901		262	382	9.87e-43	T	44047	IPR016039	Thiolase-like	GO:0003824
LIPZ01000010.1_00011	a45ab32de0537e2c443ffa887aef5928	384	CDD	cd00751	thiolase	5	382	1.03273e-178	T	44047	IPR002155	Thiolase	GO:0016747
LIPZ01000010.1_00011	a45ab32de0537e2c443ffa887aef5928	384	ProSitePatterns	PS00737	Thiolases signature 2.	329	345	-	T	44047	IPR020613	Thiolase, conserved site	GO:0016747
LIPZ01000010.1_00011	a45ab32de0537e2c443ffa887aef5928	384	Gene3D	G3DSA:3.40.47.10		127	380	1.7e-132	T	44047	IPR016039	Thiolase-like	GO:0003824
LIPZ01000010.1_00011	a45ab32de0537e2c443ffa887aef5928	384	TIGRFAM	TIGR01930	AcCoA-C-Actrans: acetyl-CoA C-acyltransferase	6	381	1e-121	T	44047	IPR002155	Thiolase	GO:0016747
LIPZ01000010.1_00011	a45ab32de0537e2c443ffa887aef5928	384	PIRSF	PIRSF000429		1	384	3.4e-119	T	44047	IPR002155	Thiolase	GO:0016747
LIPZ01000010.1_00011	a45ab32de0537e2c443ffa887aef5928	384	SUPERFAMILY	SSF53901		3	260	2.76e-66	T	44047	IPR016039	Thiolase-like	GO:0003824
NPKR01000012.1_00181	ca64948852511df2a54a3757245ad983	424	Pfam	PF02371	Transposase IS116/IS110/IS902 family	250	334	8.2e-22	T	44047	IPR003346	Transposase, IS116/IS110/IS902	GO:0003677|GO:0004803|GO:0006313
NPKR01000012.1_00181	ca64948852511df2a54a3757245ad983	424	MobiDBLite	mobidb-lite	consensus disorder prediction	401	424	-	T	44047
NPKR01000012.1_00181	ca64948852511df2a54a3757245ad983	424	Pfam	PF01548	Transposase	32	182	2.2e-23	T	44047	IPR002525	Transposase, IS111A/IS1328/IS1533, N-terminal	GO:0003677|GO:0004803|GO:0006313
BCSZ01000010.1_00020	e004db0df39783b62621824b43c8fa25	37	MobiDBLite	mobidb-lite	consensus disorder prediction	1	37	-	T	44047
LQOJ01000025.1_00029	05bb2bae430f9c4368ee1147a570814f	95	SUPERFAMILY	SSF140453		2	94	1.44e-20	T	44047	IPR036689	ESAT-6-like superfamily
LQOJ01000025.1_00029	05bb2bae430f9c4368ee1147a570814f	95	Pfam	PF06013	Proteins of 100 residues with WXG	3	88	1.3e-15	T	44047	IPR010310	Type VII secretion system ESAT-6-like
LQOJ01000025.1_00029	05bb2bae430f9c4368ee1147a570814f	95	Gene3D	G3DSA:1.10.287.1060		1	95	5.4e-43	T	44047
LQOJ01000025.1_00029	05bb2bae430f9c4368ee1147a570814f	95	TIGRFAM	TIGR03930	WXG100_ESAT6: WXG100 family type VII secretion target	3	90	1.1e-16	T	44047	IPR010310	Type VII secretion system ESAT-6-like
LQOJ01000025.1_00026	05bb2bae430f9c4368ee1147a570814f	95	SUPERFAMILY	SSF140453		2	94	1.44e-20	T	44047	IPR036689	ESAT-6-like superfamily
LQOJ01000025.1_00026	05bb2bae430f9c4368ee1147a570814f	95	Pfam	PF06013	Proteins of 100 residues with WXG	3	88	1.3e-15	T	44047	IPR010310	Type VII secretion system ESAT-6-like
LQOJ01000025.1_00026	05bb2bae430f9c4368ee1147a570814f	95	Gene3D	G3DSA:1.10.287.1060		1	95	5.4e-43	T	44047
LQOJ01000025.1_00026	05bb2bae430f9c4368ee1147a570814f	95	TIGRFAM	TIGR03930	WXG100_ESAT6: WXG100 family type VII secretion target	3	90	1.1e-16	T	44047	IPR010310	Type VII secretion system ESAT-6-like
RXJU01000029.1_00111	38be65f45f3a9f954ee82b8701edcdbc	199	MobiDBLite	mobidb-lite	consensus disorder prediction	176	199	-	T	44047
RXJU01000029.1_00111	38be65f45f3a9f954ee82b8701edcdbc	199	MobiDBLite	mobidb-lite	consensus disorder prediction	34	63	-	T	44047
RXJU01000029.1_00131	e8f75874c31de40ae336c6cbc5dd4c82	312	MobiDBLite	mobidb-lite	consensus disorder prediction	273	292	-	T	44047
RXJU01000029.1_00131	e8f75874c31de40ae336c6cbc5dd4c82	312	Gene3D	G3DSA:2.60.120.260		155	254	1.4e-07	T	44047	IPR008979	Galactose-binding-like domain superfamily
RXJU01000029.1_00131	e8f75874c31de40ae336c6cbc5dd4c82	312	SUPERFAMILY	SSF49785		160	227	1.78e-07	T	44047	IPR008979	Galactose-binding-like domain superfamily
RXJU01000029.1_00131	e8f75874c31de40ae336c6cbc5dd4c82	312	MobiDBLite	mobidb-lite	consensus disorder prediction	272	292	-	T	44047
RXJU01000029.1_00131	e8f75874c31de40ae336c6cbc5dd4c82	312	MobiDBLite	mobidb-lite	consensus disorder prediction	118	139	-	T	44047
RXJU01000029.1_00131	e8f75874c31de40ae336c6cbc5dd4c82	312	MobiDBLite	mobidb-lite	consensus disorder prediction	27	55	-	T	44047
LGTW01000042.1_00015	ce9f055890dd6969d9ae86eacdff1e55	1118	CDD	cd17933	DEXSc_RecD-like	448	600	1.83046e-30	T	44047
LGTW01000042.1_00015	ce9f055890dd6969d9ae86eacdff1e55	1118	SUPERFAMILY	SSF52540		441	592	2.29e-24	T	44047	IPR027417	P-loop containing nucleoside triphosphate hydrolase
LGTW01000042.1_00015	ce9f055890dd6969d9ae86eacdff1e55	1118	Pfam	PF13604	AAA domain	445	639	2.6e-51	T	44047
LGTW01000042.1_00015	ce9f055890dd6969d9ae86eacdff1e55	1118	Gene3D	G3DSA:3.40.50.300		406	613	1.2e-34	T	44047
LGTW01000042.1_00015	ce9f055890dd6969d9ae86eacdff1e55	1118	SUPERFAMILY	SSF52540		557	818	6.37e-23	T	44047	IPR027417	P-loop containing nucleoside triphosphate hydrolase
LGTW01000042.1_00015	ce9f055890dd6969d9ae86eacdff1e55	1118	SUPERFAMILY	SSF55464		1	339	5.49e-61	T	44047
LGTW01000042.1_00015	ce9f055890dd6969d9ae86eacdff1e55	1118	Pfam	PF08751	TrwC relaxase	12	316	2.2e-60	T	44047	IPR014862	TrwC relaxase
LGTW01000042.1_00015	ce9f055890dd6969d9ae86eacdff1e55	1118	CDD	cd18809	SF1_C_RecD	768	812	8.55874e-09	T	44047
LGTW01000042.1_00015	ce9f055890dd6969d9ae86eacdff1e55	1118	Gene3D	G3DSA:3.40.50.300		726	822	2.7e-05	T	44047
VTHH01000013.1_00108	bc4675146df6c1644d91161a7b1dd6d2	672	MobiDBLite	mobidb-lite	consensus disorder prediction	493	507	-	T	44047
VTHH01000013.1_00108	bc4675146df6c1644d91161a7b1dd6d2	672	MobiDBLite	mobidb-lite	consensus disorder prediction	573	672	-	T	44047
VTHH01000013.1_00108	bc4675146df6c1644d91161a7b1dd6d2	672	MobiDBLite	mobidb-lite	consensus disorder prediction	488	555	-	T	44047
VTHG01000015.1_00108	bc4675146df6c1644d91161a7b1dd6d2	672	MobiDBLite	mobidb-lite	consensus disorder prediction	493	507	-	T	44047
VTHG01000015.1_00108	bc4675146df6c1644d91161a7b1dd6d2	672	MobiDBLite	mobidb-lite	consensus disorder prediction	573	672	-	T	44047
VTHG01000015.1_00108	bc4675146df6c1644d91161a7b1dd6d2	672	MobiDBLite	mobidb-lite	consensus disorder prediction	488	555	-	T	44047
MZMR01000015.1_00104	bc4675146df6c1644d91161a7b1dd6d2	672	MobiDBLite	mobidb-lite	consensus disorder prediction	493	507	-	T	44047
MZMR01000015.1_00104	bc4675146df6c1644d91161a7b1dd6d2	672	MobiDBLite	mobidb-lite	consensus disorder prediction	573	672	-	T	44047
MZMR01000015.1_00104	bc4675146df6c1644d91161a7b1dd6d2	672	MobiDBLite	mobidb-lite	consensus disorder prediction	488	555	-	T	44047
VTGV01000017.1_00036	bc4675146df6c1644d91161a7b1dd6d2	672	MobiDBLite	mobidb-lite	consensus disorder prediction	493	507	-	T	44047
VTGV01000017.1_00036	bc4675146df6c1644d91161a7b1dd6d2	672	MobiDBLite	mobidb-lite	consensus disorder prediction	573	672	-	T	44047
VTGV01000017.1_00036	bc4675146df6c1644d91161a7b1dd6d2	672	MobiDBLite	mobidb-lite	consensus disorder prediction	488	555	-	T	44047
LZSK01000094.1_00030	95f878dc6e50e5a74fda056fa128c9c4	133	Pfam	PF15598	Immunity protein 61	12	113	3.8e-23	T	44047	IPR028953	Immunity protein IFT-like
BHVW01000069.1_00030	69ece8ba4fc9fcc8fc02ec46979c1d09	454	Gene3D	G3DSA:3.30.465.40		11	233	6.3e-71	T	44047
BHVW01000069.1_00030	69ece8ba4fc9fcc8fc02ec46979c1d09	454	SUPERFAMILY	SSF56176		4	213	2.9e-71	T	44047	IPR036318	FAD-binding, type PCMH-like superfamily	GO:0050660
BHVW01000069.1_00030	69ece8ba4fc9fcc8fc02ec46979c1d09	454	SUPERFAMILY	SSF55103		190	452	2.29e-58	T	44047	IPR016164	FAD-linked oxidase-like, C-terminal	GO:0003824|GO:0050660
BHVW01000069.1_00030	69ece8ba4fc9fcc8fc02ec46979c1d09	454	Pfam	PF02913	FAD linked oxidases, C-terminal domain	219	451	3.5e-65	T	44047	IPR004113	FAD-linked oxidase, C-terminal	GO:0003824|GO:0050660
BHVW01000069.1_00030	69ece8ba4fc9fcc8fc02ec46979c1d09	454	Gene3D	G3DSA:1.10.45.10		414	452	5e-13	T	44047	IPR016171	Vanillyl-alcohol oxidase, C-terminal subdomain 2
BHVW01000069.1_00030	69ece8ba4fc9fcc8fc02ec46979c1d09	454	ProSiteProfiles	PS51387	PCMH-type FAD-binding domain profile.	36	214	27.269	T	44047	IPR016166	FAD-binding domain, PCMH-type	GO:0071949
BHVW01000069.1_00030	69ece8ba4fc9fcc8fc02ec46979c1d09	454	Pfam	PF01565	FAD binding domain	40	178	8e-43	T	44047	IPR006094	FAD linked oxidase, N-terminal	GO:0016491|GO:0050660|GO:0055114
BHVW01000069.1_00030	69ece8ba4fc9fcc8fc02ec46979c1d09	454	Gene3D	G3DSA:3.30.70.2740		331	413	8.7e-11	T	44047
BCSZ01000020.1_00099	53753bcb41ac5820dbe1cf8b814d9550	383	SUPERFAMILY	SSF53901		2	225	5.55e-25	T	44047	IPR016039	Thiolase-like	GO:0003824
BCSZ01000020.1_00099	53753bcb41ac5820dbe1cf8b814d9550	383	SUPERFAMILY	SSF53901		242	370	1.44e-23	T	44047	IPR016039	Thiolase-like	GO:0003824
BCSZ01000020.1_00099	53753bcb41ac5820dbe1cf8b814d9550	383	Gene3D	G3DSA:3.40.47.10		1	380	1.6e-115	T	44047	IPR016039	Thiolase-like	GO:0003824
BCSZ01000020.1_00099	53753bcb41ac5820dbe1cf8b814d9550	383	Pfam	PF02803	Thiolase, C-terminal domain	248	351	8.5e-06	T	44047	IPR020617	Thiolase, C-terminal	GO:0016747
BCSZ01000020.1_00099	53753bcb41ac5820dbe1cf8b814d9550	383	CDD	cd00829	SCP-x_thiolase	8	377	1.03626e-124	T	44047
BCSZ01000020.1_00099	53753bcb41ac5820dbe1cf8b814d9550	383	PIRSF	PIRSF000429		1	62	0.015	T	44047	IPR002155	Thiolase	GO:0016747
BCSZ01000020.1_00099	53753bcb41ac5820dbe1cf8b814d9550	383	PIRSF	PIRSF000429		78	375	9.5e-27	T	44047	IPR002155	Thiolase	GO:0016747
LSKL01000231.1_00004	f130e69e0f42e458f322f3d80563b568	206	SUPERFAMILY	SSF47413		15	71	2.17e-06	T	44047	IPR010982	Lambda repressor-like, DNA-binding domain superfamily	GO:0003677
LSKL01000231.1_00004	f130e69e0f42e458f322f3d80563b568	206	Gene3D	G3DSA:1.10.260.40		11	80	3.9e-07	T	44047	IPR010982	Lambda repressor-like, DNA-binding domain superfamily	GO:0003677
MVIH01000034.1_00019	937fa3c74daac368dbacb4c1066ef7ea	77	SUPERFAMILY	SSF143120		27	70	3.27e-05	T	44047	IPR036165	YefM-like superfamily
AGJJ02000003.1_00067	4b19afaa5f65d7dd6cb8039f374c89b3	666	SMART	SM01043		529	659	0.0082	T	44047	IPR005158	Bacterial transcriptional activator domain
AGJJ02000003.1_00067	4b19afaa5f65d7dd6cb8039f374c89b3	666	MobiDBLite	mobidb-lite	consensus disorder prediction	305	426	-	T	44047
AGJJ02000003.1_00067	4b19afaa5f65d7dd6cb8039f374c89b3	666	Gene3D	G3DSA:1.25.40.10		528	657	1.1e-06	T	44047	IPR011990	Tetratricopeptide-like helical domain superfamily	GO:0005515
AGJJ02000003.1_00067	4b19afaa5f65d7dd6cb8039f374c89b3	666	MobiDBLite	mobidb-lite	consensus disorder prediction	373	405	-	T	44047
AGJJ02000003.1_00067	4b19afaa5f65d7dd6cb8039f374c89b3	666	MobiDBLite	mobidb-lite	consensus disorder prediction	412	426	-	T	44047
JYNL01000015.1_00006	894c55a3f0d6fbe38ee35189098c6dd0	209	Gene3D	G3DSA:3.40.50.150		27	196	1.3e-33	T	44047
JYNL01000015.1_00006	894c55a3f0d6fbe38ee35189098c6dd0	209	CDD	cd02440	AdoMet_MTases	49	147	2.60582e-11	T	44047
JYNL01000015.1_00006	894c55a3f0d6fbe38ee35189098c6dd0	209	Pfam	PF08241	Methyltransferase domain	49	143	2.7e-22	T	44047	IPR013216	Methyltransferase type 11	GO:0008168
JYNL01000015.1_00006	894c55a3f0d6fbe38ee35189098c6dd0	209	SUPERFAMILY	SSF53335		5	150	3.13e-38	T	44047	IPR029063	S-adenosyl-L-methionine-dependent methyltransferase
LGTW01000027.1_00085	d4f281636e6e4f30c9c1924be69375b2	143	Pfam	PF10825	Protein of unknown function (DUF2752)	55	91	7.9e-11	T	44047	IPR021215	Protein of unknown function DUF2752
BCQY01000012.1_00011	aa16ae8846ff748a4cbdce97f8a9d55c	582	SUPERFAMILY	SSF52540		193	413	2.63e-21	T	44047	IPR027417	P-loop containing nucleoside triphosphate hydrolase
BCQY01000012.1_00011	aa16ae8846ff748a4cbdce97f8a9d55c	582	CDD	cd00009	AAA	225	406	6.87146e-06	T	44047
BCQY01000012.1_00011	aa16ae8846ff748a4cbdce97f8a9d55c	582	ProSiteProfiles	PS50901	FtsK domain profile.	227	413	18.312	T	44047	IPR002543	FtsK domain	GO:0000166|GO:0003677|GO:0005524
BCQY01000012.1_00011	aa16ae8846ff748a4cbdce97f8a9d55c	582	MobiDBLite	mobidb-lite	consensus disorder prediction	521	582	-	T	44047
BCQY01000012.1_00011	aa16ae8846ff748a4cbdce97f8a9d55c	582	MobiDBLite	mobidb-lite	consensus disorder prediction	533	557	-	T	44047
BCQY01000012.1_00011	aa16ae8846ff748a4cbdce97f8a9d55c	582	MobiDBLite	mobidb-lite	consensus disorder prediction	87	101	-	T	44047
BCQY01000012.1_00011	aa16ae8846ff748a4cbdce97f8a9d55c	582	MobiDBLite	mobidb-lite	consensus disorder prediction	77	104	-	T	44047
BCQY01000012.1_00011	aa16ae8846ff748a4cbdce97f8a9d55c	582	MobiDBLite	mobidb-lite	consensus disorder prediction	562	582	-	T	44047
BCQY01000012.1_00011	aa16ae8846ff748a4cbdce97f8a9d55c	582	Gene3D	G3DSA:3.40.50.300		202	463	2.8e-33	T	44047
BCQY01000012.1_00011	aa16ae8846ff748a4cbdce97f8a9d55c	582	Pfam	PF01580	FtsK/SpoIIIE family	209	384	2.3e-08	T	44047	IPR002543	FtsK domain	GO:0000166|GO:0003677|GO:0005524
JYNL01000009.1_00020	aa16ae8846ff748a4cbdce97f8a9d55c	582	SUPERFAMILY	SSF52540		193	413	2.63e-21	T	44047	IPR027417	P-loop containing nucleoside triphosphate hydrolase
JYNL01000009.1_00020	aa16ae8846ff748a4cbdce97f8a9d55c	582	CDD	cd00009	AAA	225	406	6.87146e-06	T	44047
JYNL01000009.1_00020	aa16ae8846ff748a4cbdce97f8a9d55c	582	ProSiteProfiles	PS50901	FtsK domain profile.	227	413	18.312	T	44047	IPR002543	FtsK domain	GO:0000166|GO:0003677|GO:0005524
JYNL01000009.1_00020	aa16ae8846ff748a4cbdce97f8a9d55c	582	MobiDBLite	mobidb-lite	consensus disorder prediction	521	582	-	T	44047
JYNL01000009.1_00020	aa16ae8846ff748a4cbdce97f8a9d55c	582	MobiDBLite	mobidb-lite	consensus disorder prediction	533	557	-	T	44047
JYNL01000009.1_00020	aa16ae8846ff748a4cbdce97f8a9d55c	582	MobiDBLite	mobidb-lite	consensus disorder prediction	87	101	-	T	44047
JYNL01000009.1_00020	aa16ae8846ff748a4cbdce97f8a9d55c	582	MobiDBLite	mobidb-lite	consensus disorder prediction	77	104	-	T	44047
JYNL01000009.1_00020	aa16ae8846ff748a4cbdce97f8a9d55c	582	MobiDBLite	mobidb-lite	consensus disorder prediction	562	582	-	T	44047
JYNL01000009.1_00020	aa16ae8846ff748a4cbdce97f8a9d55c	582	Gene3D	G3DSA:3.40.50.300		202	463	2.8e-33	T	44047
JYNL01000009.1_00020	aa16ae8846ff748a4cbdce97f8a9d55c	582	Pfam	PF01580	FtsK/SpoIIIE family	209	384	2.3e-08	T	44047	IPR002543	FtsK domain	GO:0000166|GO:0003677|GO:0005524
BHVW01000069.1_00004	9e6fc636493a3d39fc620d0aeb1200b5	278	CDD	cd06261	TM_PBP2	70	209	5.02245e-16	T	44047	IPR000515	ABC transporter type 1, transmembrane domain MetI-like	GO:0016020|GO:0055085
BHVW01000069.1_00004	9e6fc636493a3d39fc620d0aeb1200b5	278	Pfam	PF00528	Binding-protein-dependent transport system inner membrane component	85	270	5.9e-21	T	44047	IPR000515	ABC transporter type 1, transmembrane domain MetI-like	GO:0016020|GO:0055085
BHVW01000069.1_00004	9e6fc636493a3d39fc620d0aeb1200b5	278	ProSiteProfiles	PS50928	ABC transporter integral membrane type-1 domain profile.	70	263	24.932	T	44047	IPR000515	ABC transporter type 1, transmembrane domain MetI-like	GO:0016020|GO:0055085
BHVW01000069.1_00004	9e6fc636493a3d39fc620d0aeb1200b5	278	Gene3D	G3DSA:1.10.3720.10		12	269	2.3e-61	T	44047	IPR035906	MetI-like superfamily
BHVW01000069.1_00004	9e6fc636493a3d39fc620d0aeb1200b5	278	SUPERFAMILY	SSF161098		10	278	7.85e-71	T	44047	IPR035906	MetI-like superfamily
AGJJ02000001.1_00049	a66f65303c168a5270097d4f1da5a394	355	MobiDBLite	mobidb-lite	consensus disorder prediction	36	57	-	T	44047
BCSZ01000020.1_00171	3e4eb4bfd7bd2423657a499329d24f27	279	Pfam	PF02405	Permease MlaE	62	265	1.5e-49	T	44047	IPR030802	ABC transporter permease MalE	GO:0043190
LAUZ02000032.1_00053	46872fa2d57d1506279546a8f8f54220	342	MobiDBLite	mobidb-lite	consensus disorder prediction	71	95	-	T	44047
LAUZ02000032.1_00053	46872fa2d57d1506279546a8f8f54220	342	MobiDBLite	mobidb-lite	consensus disorder prediction	29	50	-	T	44047
LAUZ02000032.1_00053	46872fa2d57d1506279546a8f8f54220	342	Pfam	PF00877	NlpC/P60 family	240	333	1.7e-20	T	44047	IPR000064	Endopeptidase, NLPC/P60 domain
LAUZ02000032.1_00053	46872fa2d57d1506279546a8f8f54220	342	SUPERFAMILY	SSF54001		224	332	1.99e-32	T	44047	IPR038765	Papain-like cysteine peptidase superfamily
LAUZ02000032.1_00053	46872fa2d57d1506279546a8f8f54220	342	MobiDBLite	mobidb-lite	consensus disorder prediction	214	233	-	T	44047
LAUZ02000032.1_00053	46872fa2d57d1506279546a8f8f54220	342	Gene3D	G3DSA:3.90.1720.10		196	339	6.9e-38	T	44047
LQPC01000006.1_00001	06117538234e4f9ba719d570a475af8e	400	Pfam	PF13604	AAA domain	1	96	2e-21	T	44047
LQPC01000006.1_00001	06117538234e4f9ba719d570a475af8e	400	MobiDBLite	mobidb-lite	consensus disorder prediction	357	400	-	T	44047
LQPC01000006.1_00001	06117538234e4f9ba719d570a475af8e	400	Gene3D	G3DSA:2.30.30.940		140	239	9.1e-22	T	44047
LQPC01000006.1_00001	06117538234e4f9ba719d570a475af8e	400	MobiDBLite	mobidb-lite	consensus disorder prediction	366	400	-	T	44047
LQPC01000006.1_00001	06117538234e4f9ba719d570a475af8e	400	CDD	cd18809	SF1_C_RecD	238	284	1.70638e-08	T	44047
LQPC01000006.1_00001	06117538234e4f9ba719d570a475af8e	400	Gene3D	G3DSA:3.40.50.300		1	57	9.1e-22	T	44047
LQPC01000006.1_00001	06117538234e4f9ba719d570a475af8e	400	CDD	cd17933	DEXSc_RecD-like	1	57	3.01e-05	T	44047
LQPC01000006.1_00001	06117538234e4f9ba719d570a475af8e	400	Gene3D	G3DSA:3.40.50.300		58	278	9.1e-22	T	44047
LQPC01000006.1_00001	06117538234e4f9ba719d570a475af8e	400	SUPERFAMILY	SSF52540		8	283	2.83e-24	T	44047	IPR027417	P-loop containing nucleoside triphosphate hydrolase
MVIM01000020.1_00102	686482f520b6a3705fcc1dc48273e213	509	Pfam	PF05108	Type VII secretion system ESX-1, transport TM domain B	23	496	2.9e-140	T	44047	IPR007795	Type VII secretion system EccB
MVIM01000020.1_00102	686482f520b6a3705fcc1dc48273e213	509	Gene3D	G3DSA:2.40.50.910		258	341	9.8e-11	T	44047	IPR042485	Type VII secretion system EccB, repeat 3 domain
MVIM01000020.1_00102	686482f520b6a3705fcc1dc48273e213	509	Gene3D	G3DSA:2.40.50.900		82	158	4e-23	T	44047
MVIM01000020.1_00102	686482f520b6a3705fcc1dc48273e213	509	TIGRFAM	TIGR03919	T7SS_EccB: type VII secretion protein EccB	23	485	7.3e-134	T	44047	IPR007795	Type VII secretion system EccB
QMEW01000029.1_00002	686482f520b6a3705fcc1dc48273e213	509	Pfam	PF05108	Type VII secretion system ESX-1, transport TM domain B	23	496	2.9e-140	T	44047	IPR007795	Type VII secretion system EccB
QMEW01000029.1_00002	686482f520b6a3705fcc1dc48273e213	509	Gene3D	G3DSA:2.40.50.910		258	341	9.8e-11	T	44047	IPR042485	Type VII secretion system EccB, repeat 3 domain
QMEW01000029.1_00002	686482f520b6a3705fcc1dc48273e213	509	Gene3D	G3DSA:2.40.50.900		82	158	4e-23	T	44047
QMEW01000029.1_00002	686482f520b6a3705fcc1dc48273e213	509	TIGRFAM	TIGR03919	T7SS_EccB: type VII secretion protein EccB	23	485	7.3e-134	T	44047	IPR007795	Type VII secretion system EccB
LAUZ02000072.1_00024	eadced940aae6856530e5427911993d2	377	MobiDBLite	mobidb-lite	consensus disorder prediction	24	48	-	T	44047
LAUZ02000072.1_00024	eadced940aae6856530e5427911993d2	377	MobiDBLite	mobidb-lite	consensus disorder prediction	318	363	-	T	44047
LAUZ02000072.1_00024	eadced940aae6856530e5427911993d2	377	MobiDBLite	mobidb-lite	consensus disorder prediction	163	243	-	T	44047
LAUZ02000072.1_00024	eadced940aae6856530e5427911993d2	377	MobiDBLite	mobidb-lite	consensus disorder prediction	29	46	-	T	44047
LAUZ02000072.1_00024	eadced940aae6856530e5427911993d2	377	MobiDBLite	mobidb-lite	consensus disorder prediction	202	220	-	T	44047
LAUZ02000072.1_00024	eadced940aae6856530e5427911993d2	377	MobiDBLite	mobidb-lite	consensus disorder prediction	223	238	-	T	44047
AGJJ02000001.1_00101	0ebb272964b6d5449d2cce8a4ce53564	293	Gene3D	G3DSA:3.20.20.70		3	293	9.9e-99	T	44047	IPR013785	Aldolase-type TIM barrel	GO:0003824
AGJJ02000001.1_00101	0ebb272964b6d5449d2cce8a4ce53564	293	CDD	cd00408	DHDPS-like	8	290	1.18496e-102	T	44047
AGJJ02000001.1_00101	0ebb272964b6d5449d2cce8a4ce53564	293	SUPERFAMILY	SSF51569		2	291	1.36e-84	T	44047
AGJJ02000001.1_00101	0ebb272964b6d5449d2cce8a4ce53564	293	PRINTS	PR00146	Dihydrodipicolinate synthase signature	107	123	4.8e-12	T	44047	IPR002220	DapA-like	GO:0016829
AGJJ02000001.1_00101	0ebb272964b6d5449d2cce8a4ce53564	293	PRINTS	PR00146	Dihydrodipicolinate synthase signature	39	60	4.8e-12	T	44047	IPR002220	DapA-like	GO:0016829
AGJJ02000001.1_00101	0ebb272964b6d5449d2cce8a4ce53564	293	PRINTS	PR00146	Dihydrodipicolinate synthase signature	75	93	4.8e-12	T	44047	IPR002220	DapA-like	GO:0016829
AGJJ02000001.1_00101	0ebb272964b6d5449d2cce8a4ce53564	293	PRINTS	PR00146	Dihydrodipicolinate synthase signature	132	149	4.8e-12	T	44047	IPR002220	DapA-like	GO:0016829
AGJJ02000001.1_00101	0ebb272964b6d5449d2cce8a4ce53564	293	SMART	SM01130		4	293	4.4e-99	T	44047	IPR002220	DapA-like	GO:0016829
AGJJ02000001.1_00101	0ebb272964b6d5449d2cce8a4ce53564	293	PIRSF	PIRSF001365		1	293	1.1e-81	T	44047	IPR002220	DapA-like	GO:0016829
AGJJ02000001.1_00101	0ebb272964b6d5449d2cce8a4ce53564	293	Pfam	PF00701	Dihydrodipicolinate synthetase family	5	292	4.8e-58	T	44047	IPR002220	DapA-like	GO:0016829
ANBS01000014.1_00052	377a661c9abc833a18ae741a8b93d5cd	92	MobiDBLite	mobidb-lite	consensus disorder prediction	1	16	-	T	44047
ANBS01000014.1_00052	377a661c9abc833a18ae741a8b93d5cd	92	MobiDBLite	mobidb-lite	consensus disorder prediction	1	22	-	T	44047
CYSI01000006.1_00015	377a661c9abc833a18ae741a8b93d5cd	92	MobiDBLite	mobidb-lite	consensus disorder prediction	1	16	-	T	44047
CYSI01000006.1_00015	377a661c9abc833a18ae741a8b93d5cd	92	MobiDBLite	mobidb-lite	consensus disorder prediction	1	22	-	T	44047
BCTA01000038.1_00085	835007512f207363fbc40277249f4ba7	41	MobiDBLite	mobidb-lite	consensus disorder prediction	21	41	-	T	44047
BCTA01000038.1_00085	835007512f207363fbc40277249f4ba7	41	MobiDBLite	mobidb-lite	consensus disorder prediction	22	41	-	T	44047
LFOD01000008.1_00154	d1581b93809889854905642fca4951e6	643	Gene3D	G3DSA:3.90.920.30		45	170	7.9e-06	T	44047
UGQM01000005.1_00017	9f11c887c74d94c08d1efcdc68eca254	242	MobiDBLite	mobidb-lite	consensus disorder prediction	38	57	-	T	44047
UGQM01000005.1_00017	9f11c887c74d94c08d1efcdc68eca254	242	ProSiteProfiles	PS51352	Thioredoxin domain profile.	32	240	10.477	T	44047	IPR013766	Thioredoxin domain	GO:0045454
UGQM01000005.1_00017	9f11c887c74d94c08d1efcdc68eca254	242	Pfam	PF13462	Thioredoxin	72	236	8.1e-33	T	44047	IPR012336	Thioredoxin-like fold
UGQM01000005.1_00017	9f11c887c74d94c08d1efcdc68eca254	242	Gene3D	G3DSA:3.40.30.10		32	242	7.9e-53	T	44047	IPR036249	Thioredoxin-like superfamily
UGQM01000005.1_00017	9f11c887c74d94c08d1efcdc68eca254	242	SUPERFAMILY	SSF52833		69	236	2.96e-40	T	44047	IPR036249	Thioredoxin-like superfamily
BCSZ01000020.1_00106	7bed790ffb20e8efe9464ffbc34dfa65	444	CDD	cd05154	ACAD10_11_N-like	27	247	5.71645e-32	T	44047	IPR041726	Acyl-CoA dehydrogenase family member 10/11, N-terminal		Reactome: R-HSA-77289
BCSZ01000020.1_00106	7bed790ffb20e8efe9464ffbc34dfa65	444	Pfam	PF01636	Phosphotransferase enzyme family	42	254	9.2e-06	T	44047	IPR002575	Aminoglycoside phosphotransferase
BCSZ01000020.1_00106	7bed790ffb20e8efe9464ffbc34dfa65	444	Gene3D	G3DSA:3.90.1200.10		94	278	3.9e-15	T	44047
BCSZ01000020.1_00106	7bed790ffb20e8efe9464ffbc34dfa65	444	SUPERFAMILY	SSF56112		6	250	6.46e-16	T	44047	IPR011009	Protein kinase-like domain superfamily
JROA01000004.1_00014	663d8fd6af8aa2616a3d509ee89efca6	158	MobiDBLite	mobidb-lite	consensus disorder prediction	134	158	-	T	44047
LGTW01000027.1_00126	5e582b5b3f90c50229299ed33d3ebf27	91	MobiDBLite	mobidb-lite	consensus disorder prediction	37	73	-	T	44047
LGTW01000027.1_00126	5e582b5b3f90c50229299ed33d3ebf27	91	MobiDBLite	mobidb-lite	consensus disorder prediction	36	91	-	T	44047
LQIH01000013.1_00011	8259f174c12f4722ce341e162dcfda2b	168	Gene3D	G3DSA:2.30.110.10		19	142	2.3e-17	T	44047	IPR012349	FMN-binding split barrel	GO:0048037
LQIH01000013.1_00011	8259f174c12f4722ce341e162dcfda2b	168	SUPERFAMILY	SSF50475		85	140	2.78e-05	T	44047
LQIH01000013.1_00011	8259f174c12f4722ce341e162dcfda2b	168	Pfam	PF04075	F420H(2)-dependent quinone reductase	45	132	8e-15	T	44047	IPR004378	F420H(2)-dependent quinone reductase	GO:0016491|GO:0055114
LQIH01000013.1_00011	8259f174c12f4722ce341e162dcfda2b	168	TIGRFAM	TIGR00026	hi_GC_TIGR00026: deazaflavin-dependent oxidoreductase, nitroreductase family	43	163	8e-28	T	44047	IPR004378	F420H(2)-dependent quinone reductase	GO:0016491|GO:0055114
LQIH01000013.1_00108	8259f174c12f4722ce341e162dcfda2b	168	Gene3D	G3DSA:2.30.110.10		19	142	2.3e-17	T	44047	IPR012349	FMN-binding split barrel	GO:0048037
LQIH01000013.1_00108	8259f174c12f4722ce341e162dcfda2b	168	SUPERFAMILY	SSF50475		85	140	2.78e-05	T	44047
LQIH01000013.1_00108	8259f174c12f4722ce341e162dcfda2b	168	Pfam	PF04075	F420H(2)-dependent quinone reductase	45	132	8e-15	T	44047	IPR004378	F420H(2)-dependent quinone reductase	GO:0016491|GO:0055114
LQIH01000013.1_00108	8259f174c12f4722ce341e162dcfda2b	168	TIGRFAM	TIGR00026	hi_GC_TIGR00026: deazaflavin-dependent oxidoreductase, nitroreductase family	43	163	8e-28	T	44047	IPR004378	F420H(2)-dependent quinone reductase	GO:0016491|GO:0055114
BCTA01000038.1_00099	2deb47e0e15012fa957945a3d58adc0b	115	Pfam	PF13223	Protein of unknown function (DUF4031)	3	98	2e-25	T	44047	IPR025109	Domain of unknown function DUF4031
MBGF01000111.1_00076	672e76db001f4efbd96a573a5292dad5	105	MobiDBLite	mobidb-lite	consensus disorder prediction	86	105	-	T	44047
MBGF01000111.1_00076	672e76db001f4efbd96a573a5292dad5	105	MobiDBLite	mobidb-lite	consensus disorder prediction	68	105	-	T	44047
AGIQ01000010.1_00089	9227c2ba9db9731b7d6eda754702b09b	314	Pfam	PF00694	Aconitase C-terminal domain	37	163	3.5e-36	T	44047	IPR000573	Aconitase A/isopropylmalate dehydratase small subunit, swivel domain
AGIQ01000010.1_00089	9227c2ba9db9731b7d6eda754702b09b	314	Gene3D	G3DSA:3.20.19.10		1	232	3.8e-84	T	44047	IPR015928	Aconitase/3-isopropylmalate dehydratase, swivel
AGIQ01000010.1_00089	9227c2ba9db9731b7d6eda754702b09b	314	SUPERFAMILY	SSF52016		3	231	6.47e-61	T	44047
AGIQ01000010.1_00089	9227c2ba9db9731b7d6eda754702b09b	314	MobiDBLite	mobidb-lite	consensus disorder prediction	292	314	-	T	44047
VTHG01000009.1_00036	8153a63a0a1d49173ef4fa768da6fc91	91	MobiDBLite	mobidb-lite	consensus disorder prediction	19	50	-	T	44047
VTHG01000009.1_00036	8153a63a0a1d49173ef4fa768da6fc91	91	MobiDBLite	mobidb-lite	consensus disorder prediction	32	49	-	T	44047
MZMR01000001.1_00036	8153a63a0a1d49173ef4fa768da6fc91	91	MobiDBLite	mobidb-lite	consensus disorder prediction	19	50	-	T	44047
MZMR01000001.1_00036	8153a63a0a1d49173ef4fa768da6fc91	91	MobiDBLite	mobidb-lite	consensus disorder prediction	32	49	-	T	44047
AGJJ02000003.1_00111	0cc130a78a02e0c9a1f9d185a9bde23f	249	MobiDBLite	mobidb-lite	consensus disorder prediction	228	249	-	T	44047
AGJJ02000003.1_00111	0cc130a78a02e0c9a1f9d185a9bde23f	249	ProSiteProfiles	PS50928	ABC transporter integral membrane type-1 domain profile.	24	218	19.249	T	44047	IPR000515	ABC transporter type 1, transmembrane domain MetI-like	GO:0016020|GO:0055085
AGJJ02000003.1_00111	0cc130a78a02e0c9a1f9d185a9bde23f	249	Gene3D	G3DSA:1.10.3720.10		16	225	1.7e-40	T	44047	IPR035906	MetI-like superfamily
AGJJ02000003.1_00111	0cc130a78a02e0c9a1f9d185a9bde23f	249	CDD	cd06261	TM_PBP2	60	216	4.14047e-06	T	44047	IPR000515	ABC transporter type 1, transmembrane domain MetI-like	GO:0016020|GO:0055085
AGJJ02000003.1_00111	0cc130a78a02e0c9a1f9d185a9bde23f	249	Pfam	PF00528	Binding-protein-dependent transport system inner membrane component	42	227	4.4e-15	T	44047	IPR000515	ABC transporter type 1, transmembrane domain MetI-like	GO:0016020|GO:0055085
AGJJ02000003.1_00111	0cc130a78a02e0c9a1f9d185a9bde23f	249	SUPERFAMILY	SSF161098		18	212	1.7e-36	T	44047	IPR035906	MetI-like superfamily
LQIH01000013.1_00066	fcf1f0bb90076ed7818a354da74d0b02	291	Gene3D	G3DSA:3.40.50.150		16	291	6e-92	T	44047
LQIH01000013.1_00066	fcf1f0bb90076ed7818a354da74d0b02	291	SUPERFAMILY	SSF53335		17	291	2.37e-68	T	44047	IPR029063	S-adenosyl-L-methionine-dependent methyltransferase
LQIH01000013.1_00066	fcf1f0bb90076ed7818a354da74d0b02	291	Pfam	PF02353	Mycolic acid cyclopropane synthetase	10	287	1.1e-104	T	44047
LQIH01000013.1_00066	fcf1f0bb90076ed7818a354da74d0b02	291	CDD	cd02440	AdoMet_MTases	71	171	1.08313e-06	T	44047
LQIH01000013.1_00066	fcf1f0bb90076ed7818a354da74d0b02	291	PIRSF	PIRSF003085		3	291	1.5e-96	T	44047	IPR003333	Mycolic acid cyclopropane synthase	GO:0008610
LQIH01000013.1_00053	fcf1f0bb90076ed7818a354da74d0b02	291	Gene3D	G3DSA:3.40.50.150		16	291	6e-92	T	44047
LQIH01000013.1_00053	fcf1f0bb90076ed7818a354da74d0b02	291	SUPERFAMILY	SSF53335		17	291	2.37e-68	T	44047	IPR029063	S-adenosyl-L-methionine-dependent methyltransferase
LQIH01000013.1_00053	fcf1f0bb90076ed7818a354da74d0b02	291	Pfam	PF02353	Mycolic acid cyclopropane synthetase	10	287	1.1e-104	T	44047
LQIH01000013.1_00053	fcf1f0bb90076ed7818a354da74d0b02	291	CDD	cd02440	AdoMet_MTases	71	171	1.08313e-06	T	44047
LQIH01000013.1_00053	fcf1f0bb90076ed7818a354da74d0b02	291	PIRSF	PIRSF003085		3	291	1.5e-96	T	44047	IPR003333	Mycolic acid cyclopropane synthase	GO:0008610
LFOD01000008.1_00171	f7c37af37939209afa2c2023198c2de8	203	Gene3D	G3DSA:1.20.144.10		87	184	1.5e-16	T	44047
LFOD01000008.1_00171	f7c37af37939209afa2c2023198c2de8	203	SUPERFAMILY	SSF48317		2	174	1.44e-30	T	44047	IPR036938	Phosphatidic acid phosphatase type 2/haloperoxidase superfamily
LFOD01000008.1_00171	f7c37af37939209afa2c2023198c2de8	203	Pfam	PF01569	PAP2 superfamily	63	169	6.1e-17	T	44047	IPR000326	Phosphatidic acid phosphatase type 2/haloperoxidase
LFOD01000008.1_00171	f7c37af37939209afa2c2023198c2de8	203	SMART	SM00014		64	166	2.5e-11	T	44047	IPR000326	Phosphatidic acid phosphatase type 2/haloperoxidase
BCTA01000038.1_00157	e702f1a9eb9a433f3850ccc2f52ec0b8	128	Pfam	PF10708	Protein of unknown function (DUF2510)	8	41	1.8e-12	T	44047	IPR018929	Domain of unknown function DUF2510
AGIQ01000010.1_00056	60fa60c0ffa53c821e558f4585738db2	424	SUPERFAMILY	SSF53335		205	379	1.49e-14	T	44047	IPR029063	S-adenosyl-L-methionine-dependent methyltransferase
AGIQ01000010.1_00056	60fa60c0ffa53c821e558f4585738db2	424	MobiDBLite	mobidb-lite	consensus disorder prediction	1	21	-	T	44047
AGIQ01000010.1_00056	60fa60c0ffa53c821e558f4585738db2	424	SUPERFAMILY	SSF53474		31	210	1.12e-30	T	44047	IPR029058	Alpha/Beta hydrolase fold
AGIQ01000010.1_00056	60fa60c0ffa53c821e558f4585738db2	424	Pfam	PF12146	Serine aminopeptidase, S33	58	165	5.2e-18	T	44047	IPR022742	Serine aminopeptidase, S33
AGIQ01000010.1_00056	60fa60c0ffa53c821e558f4585738db2	424	Gene3D	G3DSA:1.10.1020.10		261	270	3.4e-06	T	44047	IPR023095	Adenine-specific methyltransferase, domain 2	GO:0009007
AGIQ01000010.1_00056	60fa60c0ffa53c821e558f4585738db2	424	Gene3D	G3DSA:3.40.50.150		271	347	3.4e-06	T	44047
AGIQ01000010.1_00056	60fa60c0ffa53c821e558f4585738db2	424	Gene3D	G3DSA:3.40.50.1820		39	179	1.4e-26	T	44047	IPR029058	Alpha/Beta hydrolase fold
BCQY01000012.1_00314	7697dd88a1faa72a06cd18dadb3053b8	242	MobiDBLite	mobidb-lite	consensus disorder prediction	194	242	-	T	44047
JYNL01000009.1_00324	7697dd88a1faa72a06cd18dadb3053b8	242	MobiDBLite	mobidb-lite	consensus disorder prediction	194	242	-	T	44047
JYNU01000023.1_00046	ae6fef0ef51ebb1c47ea5d7971eba95d	176	ProSiteProfiles	PS50994	Integrase catalytic domain profile.	6	176	20.443	T	44047	IPR001584	Integrase, catalytic core	GO:0015074
JYNU01000023.1_00046	ae6fef0ef51ebb1c47ea5d7971eba95d	176	MobiDBLite	mobidb-lite	consensus disorder prediction	1	31	-	T	44047
JYNU01000023.1_00046	ae6fef0ef51ebb1c47ea5d7971eba95d	176	Gene3D	G3DSA:3.30.420.10		27	175	1.5e-18	T	44047	IPR036397	Ribonuclease H superfamily	GO:0003676
JYNU01000023.1_00046	ae6fef0ef51ebb1c47ea5d7971eba95d	176	SUPERFAMILY	SSF53098		30	169	2.53e-30	T	44047	IPR012337	Ribonuclease H-like superfamily
JYNU01000023.1_00046	ae6fef0ef51ebb1c47ea5d7971eba95d	176	Pfam	PF00665	Integrase core domain	1	131	5.1e-28	T	44047	IPR001584	Integrase, catalytic core	GO:0015074
LQQA01000012.1_00068	e76c35222e3da8aceb7f820d748fc6db	163	Pfam	PF00903	Glyoxalase/Bleomycin resistance protein/Dioxygenase superfamily	6	113	1.5e-10	T	44047	IPR004360	Glyoxalase/fosfomycin resistance/dioxygenase domain
LQQA01000012.1_00068	e76c35222e3da8aceb7f820d748fc6db	163	SUPERFAMILY	SSF54593		5	118	4.7e-19	T	44047	IPR029068	Glyoxalase/Bleomycin resistance protein/Dihydroxybiphenyl dioxygenase
LQQA01000012.1_00068	e76c35222e3da8aceb7f820d748fc6db	163	Gene3D	G3DSA:3.10.180.10		1	122	2.4e-50	T	44047	IPR029068	Glyoxalase/Bleomycin resistance protein/Dihydroxybiphenyl dioxygenase
LQQA01000012.1_00068	e76c35222e3da8aceb7f820d748fc6db	163	ProSiteProfiles	PS51819	Vicinal oxygen chelate (VOC) domain profile.	2	117	16.935	T	44047	IPR037523	Vicinal oxygen chelate (VOC) domain
UGQI01000002.1_00007	3e1526f3905d605180da5f7390da17c1	260	TIGRFAM	TIGR01697	PNPH-PUNA-XAPA: inosine/guanosine/xanthosine phosphorylase family	21	257	7.4e-86	T	44047	IPR011268	Purine nucleoside phosphorylase	GO:0004731|GO:0006139	Reactome: R-HSA-6798695|Reactome: R-HSA-74217|Reactome: R-HSA-74259
UGQI01000002.1_00007	3e1526f3905d605180da5f7390da17c1	260	ProSitePatterns	PS01240	Purine and other phosphorylases family 2 signature.	75	116	-	T	44047	IPR018099	Purine phosphorylase, family 2, conserved site	GO:0016763
UGQI01000002.1_00007	3e1526f3905d605180da5f7390da17c1	260	PIRSF	PIRSF000477		1	260	3.7e-103	T	44047	IPR011268	Purine nucleoside phosphorylase	GO:0004731|GO:0006139	Reactome: R-HSA-6798695|Reactome: R-HSA-74217|Reactome: R-HSA-74259
UGQI01000002.1_00007	3e1526f3905d605180da5f7390da17c1	260	Pfam	PF01048	Phosphorylase superfamily	22	258	3.7e-45	T	44047	IPR000845	Nucleoside phosphorylase domain	GO:0003824|GO:0009116
UGQI01000002.1_00007	3e1526f3905d605180da5f7390da17c1	260	Gene3D	G3DSA:3.40.50.1580		1	260	6.6e-96	T	44047	IPR035994	Nucleoside phosphorylase superfamily	GO:0003824|GO:0009116
UGQI01000002.1_00007	3e1526f3905d605180da5f7390da17c1	260	CDD	cd09009	PNP-EcPNPII_like	19	257	1.12834e-120	T	44047
UGQI01000002.1_00007	3e1526f3905d605180da5f7390da17c1	260	SUPERFAMILY	SSF53167		4	260	6.26e-81	T	44047	IPR035994	Nucleoside phosphorylase superfamily	GO:0003824|GO:0009116
UGQI01000002.1_00007	3e1526f3905d605180da5f7390da17c1	260	TIGRFAM	TIGR01698	PUNP: purine nucleotide phosphorylase	21	257	1.3e-106	T	44047	IPR011269	Putative purine nucleotide phosphorylase	GO:0004731|GO:0006139
BHVW01000208.1_00011	f077e86afcff6851990d1f5e64de2ca7	190	MobiDBLite	mobidb-lite	consensus disorder prediction	1	16	-	T	44047
BHVW01000208.1_00011	f077e86afcff6851990d1f5e64de2ca7	190	MobiDBLite	mobidb-lite	consensus disorder prediction	1	25	-	T	44047
VIFX01000075.1_00010	8187417e664196ad8935d1f5257707ed	296	Gene3D	G3DSA:3.40.50.1820		2	294	2e-56	T	44047	IPR029058	Alpha/Beta hydrolase fold
VIFX01000075.1_00010	8187417e664196ad8935d1f5257707ed	296	SUPERFAMILY	SSF53474		4	292	1.05e-46	T	44047	IPR029058	Alpha/Beta hydrolase fold
VIFX01000075.1_00010	8187417e664196ad8935d1f5257707ed	296	Pfam	PF12697	Alpha/beta hydrolase family	31	285	4.1e-17	T	44047	IPR000073	Alpha/beta hydrolase fold-1
SSGC01000161.1_00003	426f647081d7710a8b5d45a74ccc71bb	1357	MobiDBLite	mobidb-lite	consensus disorder prediction	168	296	-	T	44047
SSGC01000161.1_00003	426f647081d7710a8b5d45a74ccc71bb	1357	MobiDBLite	mobidb-lite	consensus disorder prediction	203	222	-	T	44047
SSGC01000161.1_00003	426f647081d7710a8b5d45a74ccc71bb	1357	CDD	cd06974	TerD_like	29	155	1.17079e-28	T	44047	IPR003325	TerD domain
SSGC01000161.1_00003	426f647081d7710a8b5d45a74ccc71bb	1357	Pfam	PF01580	FtsK/SpoIIIE family	838	1043	9.9e-27	T	44047	IPR002543	FtsK domain	GO:0000166|GO:0003677|GO:0005524
SSGC01000161.1_00003	426f647081d7710a8b5d45a74ccc71bb	1357	ProSiteProfiles	PS50901	FtsK domain profile.	840	1038	27.257	T	44047	IPR002543	FtsK domain	GO:0000166|GO:0003677|GO:0005524
SSGC01000161.1_00003	426f647081d7710a8b5d45a74ccc71bb	1357	SUPERFAMILY	SSF52540		844	1050	1.01e-18	T	44047	IPR027417	P-loop containing nucleoside triphosphate hydrolase
SSGC01000161.1_00003	426f647081d7710a8b5d45a74ccc71bb	1357	Coils	Coil		1352	1357	-	T	44047
SSGC01000161.1_00003	426f647081d7710a8b5d45a74ccc71bb	1357	Pfam	PF02342	TerD domain	29	154	8.8e-19	T	44047	IPR003325	TerD domain
SSGC01000161.1_00003	426f647081d7710a8b5d45a74ccc71bb	1357	Gene3D	G3DSA:2.60.60.30		23	152	2.8e-22	T	44047
SSGC01000161.1_00003	426f647081d7710a8b5d45a74ccc71bb	1357	Gene3D	G3DSA:3.40.50.300		809	1102	3.3e-50	T	44047
SSGC01000161.1_00003	426f647081d7710a8b5d45a74ccc71bb	1357	MobiDBLite	mobidb-lite	consensus disorder prediction	170	188	-	T	44047
SSGC01000161.1_00003	426f647081d7710a8b5d45a74ccc71bb	1357	Gene3D	G3DSA:3.40.50.300		1129	1356	4.4e-09	T	44047
MVIH01000034.1_00026	38fa09b4b25971197985dac6bf428c86	199	Gene3D	G3DSA:3.40.50.1390		3	130	8.6e-38	T	44047	IPR036162	Resolvase-like, N-terminal catalytic domain superfamily	GO:0000150|GO:0003677|GO:0006310
MVIH01000034.1_00026	38fa09b4b25971197985dac6bf428c86	199	ProSitePatterns	PS00398	Site-specific recombinases signature 2.	60	72	-	T	44047	IPR006118	Recombinase, conserved site	GO:0000150|GO:0006310
MVIH01000034.1_00026	38fa09b4b25971197985dac6bf428c86	199	SMART	SM00857		4	141	2.6e-38	T	44047	IPR006119	Resolvase, N-terminal catalytic domain	GO:0000150|GO:0003677|GO:0006310
MVIH01000034.1_00026	38fa09b4b25971197985dac6bf428c86	199	MobiDBLite	mobidb-lite	consensus disorder prediction	127	146	-	T	44047
MVIH01000034.1_00026	38fa09b4b25971197985dac6bf428c86	199	Gene3D	G3DSA:1.10.10.60		143	190	3.8e-07	T	44047
MVIH01000034.1_00026	38fa09b4b25971197985dac6bf428c86	199	SUPERFAMILY	SSF53041		4	137	1.96e-34	T	44047	IPR036162	Resolvase-like, N-terminal catalytic domain superfamily	GO:0000150|GO:0003677|GO:0006310
MVIH01000034.1_00026	38fa09b4b25971197985dac6bf428c86	199	ProSitePatterns	PS00397	Site-specific recombinases active site.	7	15	-	T	44047	IPR006118	Recombinase, conserved site	GO:0000150|GO:0006310
MVIH01000034.1_00026	38fa09b4b25971197985dac6bf428c86	199	SUPERFAMILY	SSF46689		144	186	1.34e-08	T	44047	IPR009057	Homeobox-like domain superfamily	GO:0003677
MVIH01000034.1_00026	38fa09b4b25971197985dac6bf428c86	199	CDD	cd03768	SR_ResInv	4	126	4.07112e-44	T	44047
MVIH01000034.1_00026	38fa09b4b25971197985dac6bf428c86	199	CDD	cd00569	HTH_Hin_like	145	184	5.19885e-10	T	44047
MVIH01000034.1_00026	38fa09b4b25971197985dac6bf428c86	199	ProSiteProfiles	PS51736	Resolvase/invertase-type recombinase catalytic domain profile.	3	139	37.64	T	44047	IPR006119	Resolvase, N-terminal catalytic domain	GO:0000150|GO:0003677|GO:0006310
MVIH01000034.1_00026	38fa09b4b25971197985dac6bf428c86	199	Pfam	PF00239	Resolvase, N terminal domain	5	138	7.1e-34	T	44047	IPR006119	Resolvase, N-terminal catalytic domain	GO:0000150|GO:0003677|GO:0006310
MVIH01000034.1_00026	38fa09b4b25971197985dac6bf428c86	199	Pfam	PF02796	Helix-turn-helix domain of resolvase	145	186	1.2e-09	T	44047	IPR006120	Resolvase, HTH domain	GO:0000150|GO:0003677|GO:0006310
SSGC01000161.1_00032	2d78deb31b385ec192fc29599b6294f9	234	Pfam	PF08808	RES domain	54	184	6.8e-08	T	44047	IPR014914	RES domain
SSGC01000161.1_00010	952b320a3af8986e56263b98738e3cdc	125	Pfam	PF03965	Penicillinase repressor	5	116	1.3e-23	T	44047	IPR005650	BlaI transcriptional regulatory family	GO:0003677|GO:0045892
SSGC01000161.1_00010	952b320a3af8986e56263b98738e3cdc	125	Gene3D	G3DSA:1.10.10.10		1	69	2.5e-23	T	44047	IPR036388	Winged helix-like DNA-binding domain superfamily
SSGC01000161.1_00010	952b320a3af8986e56263b98738e3cdc	125	SUPERFAMILY	SSF46785		5	117	5.98e-24	T	44047	IPR036390	Winged helix DNA-binding domain superfamily
BCQY01000012.1_00319	a77b0667ceabbabf21e5167b1ef842f5	140	MobiDBLite	mobidb-lite	consensus disorder prediction	13	38	-	T	44047
JYNL01000009.1_00329	a77b0667ceabbabf21e5167b1ef842f5	140	MobiDBLite	mobidb-lite	consensus disorder prediction	13	38	-	T	44047
MZMR01000001.1_00058	a8ee3efabea044240141ba2499520cd9	284	MobiDBLite	mobidb-lite	consensus disorder prediction	254	284	-	T	44047
MZMR01000001.1_00058	a8ee3efabea044240141ba2499520cd9	284	MobiDBLite	mobidb-lite	consensus disorder prediction	263	284	-	T	44047
VTHG01000009.1_00058	a8ee3efabea044240141ba2499520cd9	284	MobiDBLite	mobidb-lite	consensus disorder prediction	254	284	-	T	44047
VTHG01000009.1_00058	a8ee3efabea044240141ba2499520cd9	284	MobiDBLite	mobidb-lite	consensus disorder prediction	263	284	-	T	44047
LIPZ01000010.1_00010	1848b7cc40c6d78892580a1edc537f9d	253	SUPERFAMILY	SSF52096		4	252	8.2e-67	T	44047	IPR029045	ClpP/crotonase-like domain superfamily
LIPZ01000010.1_00010	1848b7cc40c6d78892580a1edc537f9d	253	Pfam	PF00378	Enoyl-CoA hydratase/isomerase	14	252	1.5e-45	T	44047	IPR001753	Enoyl-CoA hydratase/isomerase	GO:0003824
LIPZ01000010.1_00010	1848b7cc40c6d78892580a1edc537f9d	253	CDD	cd06558	crotonase-like	6	194	8.05243e-53	T	44047
LIPZ01000010.1_00010	1848b7cc40c6d78892580a1edc537f9d	253	Gene3D	G3DSA:3.90.226.10		1	193	5.9e-52	T	44047
LIPZ01000010.1_00010	1848b7cc40c6d78892580a1edc537f9d	253	Gene3D	G3DSA:1.10.12.10		200	253	9.7e-16	T	44047	IPR014748	Enoyl-CoA hydratase, C-terminal
UGQM01000004.1_00002	ec32896a3e37f6c2ef06a70eed019509	135	MobiDBLite	mobidb-lite	consensus disorder prediction	31	45	-	T	44047
UGQM01000004.1_00002	ec32896a3e37f6c2ef06a70eed019509	135	MobiDBLite	mobidb-lite	consensus disorder prediction	1	84	-	T	44047
UGQM01000004.1_00002	ec32896a3e37f6c2ef06a70eed019509	135	MobiDBLite	mobidb-lite	consensus disorder prediction	1	15	-	T	44047
BCTA01000105.1_00079	c2a98cd27e9d951c31d4da1fb8554e16	407	MobiDBLite	mobidb-lite	consensus disorder prediction	165	193	-	T	44047
BCTA01000105.1_00079	c2a98cd27e9d951c31d4da1fb8554e16	407	SUPERFAMILY	SSF140459		6	175	4.97e-32	T	44047
BCTA01000105.1_00079	c2a98cd27e9d951c31d4da1fb8554e16	407	Pfam	PF00823	PPE family	10	160	1.2e-27	T	44047	IPR000030	PPE family
BCTA01000105.1_00079	c2a98cd27e9d951c31d4da1fb8554e16	407	MobiDBLite	mobidb-lite	consensus disorder prediction	306	407	-	T	44047
BCTA01000105.1_00079	c2a98cd27e9d951c31d4da1fb8554e16	407	MobiDBLite	mobidb-lite	consensus disorder prediction	311	335	-	T	44047
BCTA01000105.1_00079	c2a98cd27e9d951c31d4da1fb8554e16	407	Gene3D	G3DSA:1.20.1260.20		5	176	5.3e-32	T	44047	IPR038332	PPE superfamily
JYNL01000009.1_00291	ed4e5a586d1d0c47932577f3f97389c9	117	Pfam	PF13223	Protein of unknown function (DUF4031)	3	76	3.8e-25	T	44047	IPR025109	Domain of unknown function DUF4031
BCQY01000012.1_00281	ed4e5a586d1d0c47932577f3f97389c9	117	Pfam	PF13223	Protein of unknown function (DUF4031)	3	76	3.8e-25	T	44047	IPR025109	Domain of unknown function DUF4031
QMEW01000047.1_00021	72b26830e3ea5a24887c193c86075e4f	205	MobiDBLite	mobidb-lite	consensus disorder prediction	68	99	-	T	44047
QMEW01000047.1_00021	72b26830e3ea5a24887c193c86075e4f	205	MobiDBLite	mobidb-lite	consensus disorder prediction	1	41	-	T	44047
QMEW01000047.1_00021	72b26830e3ea5a24887c193c86075e4f	205	Pfam	PF10824	Excreted virulence factor EspC, type VII ESX diderm	107	200	1.5e-05	T	44047	IPR022536	ESX-1 secretion-associated protein EspC	GO:0009306
BCTA01000038.1_00036	23e9a5452b4eb59574edb37f023f1c53	582	MobiDBLite	mobidb-lite	consensus disorder prediction	189	209	-	T	44047
BCTA01000038.1_00036	23e9a5452b4eb59574edb37f023f1c53	582	MobiDBLite	mobidb-lite	consensus disorder prediction	426	445	-	T	44047
BCTA01000038.1_00036	23e9a5452b4eb59574edb37f023f1c53	582	MobiDBLite	mobidb-lite	consensus disorder prediction	325	340	-	T	44047
BCTA01000038.1_00036	23e9a5452b4eb59574edb37f023f1c53	582	MobiDBLite	mobidb-lite	consensus disorder prediction	455	481	-	T	44047
BCTA01000038.1_00036	23e9a5452b4eb59574edb37f023f1c53	582	MobiDBLite	mobidb-lite	consensus disorder prediction	256	270	-	T	44047
BCTA01000038.1_00036	23e9a5452b4eb59574edb37f023f1c53	582	MobiDBLite	mobidb-lite	consensus disorder prediction	138	397	-	T	44047
CTEF01000009.1_00095	fad7abe2232c4e775191f0668b0790cb	114	MobiDBLite	mobidb-lite	consensus disorder prediction	1	37	-	T	44047
LT546210.1_00103	c4e4801200fa15df6b8c09d0c6e9185f	233	SUPERFAMILY	SSF47413		66	128	3.85e-13	T	44047	IPR010982	Lambda repressor-like, DNA-binding domain superfamily	GO:0003677
LT546210.1_00103	c4e4801200fa15df6b8c09d0c6e9185f	233	Pfam	PF13744	Helix-turn-helix domain	67	122	1.1e-07	T	44047	IPR039554	HigA2-like, helix-turn-helix domain
LT546210.1_00103	c4e4801200fa15df6b8c09d0c6e9185f	233	Gene3D	G3DSA:1.10.260.40		59	126	9.6e-13	T	44047	IPR010982	Lambda repressor-like, DNA-binding domain superfamily	GO:0003677
LT546210.1_00103	c4e4801200fa15df6b8c09d0c6e9185f	233	MobiDBLite	mobidb-lite	consensus disorder prediction	19	44	-	T	44047
LT546210.1_00103	c4e4801200fa15df6b8c09d0c6e9185f	233	CDD	cd00093	HTH_XRE	67	121	4.51975e-08	T	44047	IPR001387	Cro/C1-type helix-turn-helix domain
LT546210.1_00103	c4e4801200fa15df6b8c09d0c6e9185f	233	ProSiteProfiles	PS50943	Cro/C1-type HTH domain profile.	69	123	10.358	T	44047	IPR001387	Cro/C1-type helix-turn-helix domain
LT546210.1_00103	c4e4801200fa15df6b8c09d0c6e9185f	233	SMART	SM00530		68	123	2.4e-07	T	44047	IPR001387	Cro/C1-type helix-turn-helix domain
ANBP01000025.1_00036	a89b12c60cbcdc0f5674cc298a5aed0c	181	Pfam	PF00440	Bacterial regulatory proteins, tetR family	2	38	3.1e-07	T	44047	IPR001647	DNA-binding HTH domain, TetR-type	GO:0003677
ANBP01000025.1_00036	a89b12c60cbcdc0f5674cc298a5aed0c	181	ProSiteProfiles	PS50977	TetR-type HTH domain profile.	1	47	14.336	T	44047	IPR001647	DNA-binding HTH domain, TetR-type	GO:0003677
ANBP01000025.1_00036	a89b12c60cbcdc0f5674cc298a5aed0c	181	SUPERFAMILY	SSF46689		3	59	4e-09	T	44047	IPR009057	Homeobox-like domain superfamily	GO:0003677
ANBP01000025.1_00036	a89b12c60cbcdc0f5674cc298a5aed0c	181	Pfam	PF16925	Tetracyclin repressor-like, C-terminal domain	83	159	9.9e-09	T	44047	IPR011075	Tetracyclin repressor-like, C-terminal domain
ANBP01000025.1_00036	a89b12c60cbcdc0f5674cc298a5aed0c	181	Gene3D	G3DSA:1.10.357.10		1	176	1e-37	T	44047
ANBP01000025.1_00036	a89b12c60cbcdc0f5674cc298a5aed0c	181	SUPERFAMILY	SSF48498		62	172	2.61e-21	T	44047	IPR036271	Tetracyclin repressor-like, C-terminal domain superfamily
VTHH01000013.1_00065	7aef78596de0c9501ab5061cb322854e	105	MobiDBLite	mobidb-lite	consensus disorder prediction	65	93	-	T	44047
VTGV01000017.1_00151	7aef78596de0c9501ab5061cb322854e	105	MobiDBLite	mobidb-lite	consensus disorder prediction	65	93	-	T	44047
MZMR01000015.1_00059	7aef78596de0c9501ab5061cb322854e	105	MobiDBLite	mobidb-lite	consensus disorder prediction	65	93	-	T	44047
VTHG01000015.1_00065	7aef78596de0c9501ab5061cb322854e	105	MobiDBLite	mobidb-lite	consensus disorder prediction	65	93	-	T	44047
NPKR01000012.1_00099	9223869157f9377f7ae0c54d09dfe53c	76	Gene3D	G3DSA:1.10.630.10		8	75	1.2e-07	T	44047	IPR036396	Cytochrome P450 superfamily	GO:0005506|GO:0016705|GO:0020037|GO:0055114
LN879426.1_00033	14f56c96e0896da5401698371a296b76	57	MobiDBLite	mobidb-lite	consensus disorder prediction	1	28	-	T	44047
LQPP01000078.1_00016	14f56c96e0896da5401698371a296b76	57	MobiDBLite	mobidb-lite	consensus disorder prediction	1	28	-	T	44047
BCQY01000012.1_00106	565871c61e72c80cfc3368967fba80ad	56	MobiDBLite	mobidb-lite	consensus disorder prediction	14	56	-	T	44047
JYNL01000009.1_00115	565871c61e72c80cfc3368967fba80ad	56	MobiDBLite	mobidb-lite	consensus disorder prediction	14	56	-	T	44047
AGIQ01000010.1_00047	fe2575511c4c6537588c560ec86d0e2c	135	Coils	Coil		112	132	-	T	44047
LFOD01000008.1_00063	ba68fe71cafee1c9fb4b361da75b8a0b	795	MobiDBLite	mobidb-lite	consensus disorder prediction	179	273	-	T	44047
LFOD01000008.1_00063	ba68fe71cafee1c9fb4b361da75b8a0b	795	MobiDBLite	mobidb-lite	consensus disorder prediction	452	489	-	T	44047
LFOD01000008.1_00063	ba68fe71cafee1c9fb4b361da75b8a0b	795	MobiDBLite	mobidb-lite	consensus disorder prediction	179	203	-	T	44047
LFOD01000008.1_00063	ba68fe71cafee1c9fb4b361da75b8a0b	795	MobiDBLite	mobidb-lite	consensus disorder prediction	474	489	-	T	44047
LFOD01000008.1_00063	ba68fe71cafee1c9fb4b361da75b8a0b	795	Coils	Coil		153	173	-	T	44047
LFOD01000008.1_00063	ba68fe71cafee1c9fb4b361da75b8a0b	795	MobiDBLite	mobidb-lite	consensus disorder prediction	306	370	-	T	44047
LGTW01000027.1_00090	3dd8330db2d0715b0b30fc7c9e219a3d	116	Pfam	PF03965	Penicillinase repressor	2	106	1.7e-19	T	44047	IPR005650	BlaI transcriptional regulatory family	GO:0003677|GO:0045892
LGTW01000027.1_00090	3dd8330db2d0715b0b30fc7c9e219a3d	116	SUPERFAMILY	SSF46785		1	108	3.96e-21	T	44047	IPR036390	Winged helix DNA-binding domain superfamily
LGTW01000027.1_00090	3dd8330db2d0715b0b30fc7c9e219a3d	116	Gene3D	G3DSA:1.10.10.10		1	62	4.6e-22	T	44047	IPR036388	Winged helix-like DNA-binding domain superfamily
LQQA01000012.1_00035	a05b5f785bc47083160b3adaf9c9856e	312	Gene3D	G3DSA:3.30.2010.10		109	202	2.5e-08	T	44047
LQQA01000012.1_00035	a05b5f785bc47083160b3adaf9c9856e	312	CDD	cd07326	M56_BlaR1_MecR1_like	115	260	5.19633e-25	T	44047
LQQA01000012.1_00035	a05b5f785bc47083160b3adaf9c9856e	312	Pfam	PF01435	Peptidase family M48	119	225	2e-12	T	44047	IPR001915	Peptidase M48	GO:0004222|GO:0006508
AGJJ02000003.1_00096	c41897d63d848f1e543306a5c2713af5	191	Pfam	PF02627	Carboxymuconolactone decarboxylase family	45	119	2.7e-11	T	44047	IPR003779	Carboxymuconolactone decarboxylase-like	GO:0051920|GO:0055114
AGJJ02000003.1_00096	c41897d63d848f1e543306a5c2713af5	191	TIGRFAM	TIGR00778	ahpD_dom: alkylhydroperoxidase AhpD family core domain	57	101	5.3e-14	T	44047	IPR004675	Alkylhydroperoxidase AhpD core	GO:0051920|GO:0055114
AGJJ02000003.1_00096	c41897d63d848f1e543306a5c2713af5	191	SUPERFAMILY	SSF69118		1	177	6.96e-40	T	44047	IPR029032	AhpD-like		Reactome: R-HSA-5628897
AGJJ02000003.1_00096	c41897d63d848f1e543306a5c2713af5	191	Gene3D	G3DSA:1.20.1290.10		13	180	7.1e-38	T	44047	IPR029032	AhpD-like		Reactome: R-HSA-5628897
RXJU01000078.1_00055	027f786ebf9c303ff34341272e1fd20f	195	CDD	cd06127	DEDDh	7	162	1.12881e-48	T	44047
RXJU01000078.1_00055	027f786ebf9c303ff34341272e1fd20f	195	TIGRFAM	TIGR00573	dnaq: exonuclease, DNA polymerase III, epsilon subunit family	5	167	1.3e-25	T	44047	IPR006054	DNA polymerase III epsilon subunit, exonuclease domain	GO:0003677|GO:0003887|GO:0006260
RXJU01000078.1_00055	027f786ebf9c303ff34341272e1fd20f	195	Pfam	PF00929	Exonuclease	7	161	5.4e-28	T	44047	IPR013520	Exonuclease, RNase T/DNA polymerase III
RXJU01000078.1_00055	027f786ebf9c303ff34341272e1fd20f	195	SUPERFAMILY	SSF53098		5	173	5.57e-45	T	44047	IPR012337	Ribonuclease H-like superfamily
RXJU01000078.1_00055	027f786ebf9c303ff34341272e1fd20f	195	SMART	SM00479		5	170	3.9e-41	T	44047	IPR013520	Exonuclease, RNase T/DNA polymerase III
RXJU01000078.1_00055	027f786ebf9c303ff34341272e1fd20f	195	Gene3D	G3DSA:3.30.420.10		1	172	1.4e-42	T	44047	IPR036397	Ribonuclease H superfamily	GO:0003676
LDPU01000005.1_00015	b8b306fe78ff085bba5055116acee404	528	Pfam	PF01610	Transposase	168	362	5.4e-35	T	44047	IPR002560	Transposase IS204/IS1001/IS1096/IS1165, DDE domain
LDPU01000005.1_00015	b8b306fe78ff085bba5055116acee404	528	Pfam	PF13542	Helix-turn-helix domain of transposase family ISL3	100	148	5.9e-10	T	44047	IPR032877	Transposase IS204/IS1001/IS1096/IS1165, helix-turn-helix domain
LDPU01000005.1_00015	b8b306fe78ff085bba5055116acee404	528	Pfam	PF14690	zinc-finger of transposase IS204/IS1001/IS1096/IS1165	48	90	2.5e-06	T	44047	IPR029261	Transposase IS204/IS1001/IS1096/IS1165, zinc-finger
LDPU01000005.1_00015	b8b306fe78ff085bba5055116acee404	528	MobiDBLite	mobidb-lite	consensus disorder prediction	370	386	-	T	44047
LDPU01000005.1_00015	b8b306fe78ff085bba5055116acee404	528	MobiDBLite	mobidb-lite	consensus disorder prediction	396	421	-	T	44047
LDPU01000005.1_00015	b8b306fe78ff085bba5055116acee404	528	MobiDBLite	mobidb-lite	consensus disorder prediction	356	438	-	T	44047
RXJU01000078.1_00054	7dfe5bf5184b8e84450dd5b5adc2c536	161	ProSiteProfiles	PS50943	Cro/C1-type HTH domain profile.	93	145	10.773	T	44047	IPR001387	Cro/C1-type helix-turn-helix domain
RXJU01000078.1_00054	7dfe5bf5184b8e84450dd5b5adc2c536	161	CDD	cd00093	HTH_XRE	24	79	1.24556e-08	T	44047	IPR001387	Cro/C1-type helix-turn-helix domain
RXJU01000078.1_00054	7dfe5bf5184b8e84450dd5b5adc2c536	161	Pfam	PF01381	Helix-turn-helix	29	79	1.9e-07	T	44047	IPR001387	Cro/C1-type helix-turn-helix domain
RXJU01000078.1_00054	7dfe5bf5184b8e84450dd5b5adc2c536	161	Pfam	PF01381	Helix-turn-helix	95	144	1.9e-07	T	44047	IPR001387	Cro/C1-type helix-turn-helix domain
RXJU01000078.1_00054	7dfe5bf5184b8e84450dd5b5adc2c536	161	Gene3D	G3DSA:1.10.260.40		93	156	1e-09	T	44047	IPR010982	Lambda repressor-like, DNA-binding domain superfamily	GO:0003677
RXJU01000078.1_00054	7dfe5bf5184b8e84450dd5b5adc2c536	161	CDD	cd00093	HTH_XRE	94	144	2.94737e-07	T	44047	IPR001387	Cro/C1-type helix-turn-helix domain
RXJU01000078.1_00054	7dfe5bf5184b8e84450dd5b5adc2c536	161	SUPERFAMILY	SSF47413		94	145	8.16e-09	T	44047	IPR010982	Lambda repressor-like, DNA-binding domain superfamily	GO:0003677
RXJU01000078.1_00054	7dfe5bf5184b8e84450dd5b5adc2c536	161	SMART	SM00530		89	145	0.018	T	44047	IPR001387	Cro/C1-type helix-turn-helix domain
RXJU01000078.1_00054	7dfe5bf5184b8e84450dd5b5adc2c536	161	SMART	SM00530		26	81	4.6e-08	T	44047	IPR001387	Cro/C1-type helix-turn-helix domain
RXJU01000078.1_00054	7dfe5bf5184b8e84450dd5b5adc2c536	161	ProSiteProfiles	PS50943	Cro/C1-type HTH domain profile.	27	81	12.155	T	44047	IPR001387	Cro/C1-type helix-turn-helix domain
RXJU01000078.1_00054	7dfe5bf5184b8e84450dd5b5adc2c536	161	Gene3D	G3DSA:1.10.260.40		23	86	4.6e-10	T	44047	IPR010982	Lambda repressor-like, DNA-binding domain superfamily	GO:0003677
RXJU01000078.1_00054	7dfe5bf5184b8e84450dd5b5adc2c536	161	SUPERFAMILY	SSF47413		25	82	1.27e-10	T	44047	IPR010982	Lambda repressor-like, DNA-binding domain superfamily	GO:0003677
BCTA01000038.1_00089	0977875d92f18e345bac05c4ef01a1bf	527	Pfam	PF05108	Type VII secretion system ESX-1, transport TM domain B	16	514	1.4e-152	T	44047	IPR007795	Type VII secretion system EccB
BCTA01000038.1_00089	0977875d92f18e345bac05c4ef01a1bf	527	Gene3D	G3DSA:2.40.50.900		79	153	3.5e-25	T	44047
BCTA01000038.1_00089	0977875d92f18e345bac05c4ef01a1bf	527	Gene3D	G3DSA:2.40.50.910		273	355	2.3e-13	T	44047	IPR042485	Type VII secretion system EccB, repeat 3 domain
BCTA01000038.1_00089	0977875d92f18e345bac05c4ef01a1bf	527	TIGRFAM	TIGR03919	T7SS_EccB: type VII secretion protein EccB	18	501	1.9e-139	T	44047	IPR007795	Type VII secretion system EccB
JYNU01000023.1_00028	6fd598234756d3d358090109e6bad862	112	ProSiteProfiles	PS50830	Thermonuclease domain profile.	31	112	20.02	T	44047	IPR016071	Staphylococcal nuclease (SNase-like), OB-fold		Reactome: R-HSA-6802952
JYNU01000023.1_00028	6fd598234756d3d358090109e6bad862	112	Pfam	PF00565	Staphylococcal nuclease homologue	57	109	4e-07	T	44047	IPR016071	Staphylococcal nuclease (SNase-like), OB-fold		Reactome: R-HSA-6802952
JYNU01000023.1_00028	6fd598234756d3d358090109e6bad862	112	Gene3D	G3DSA:2.40.50.90		26	112	9.9e-21	T	44047	IPR035437	SNase-like, OB-fold superfamily
JYNU01000023.1_00028	6fd598234756d3d358090109e6bad862	112	SUPERFAMILY	SSF50199		31	110	3.53e-18	T	44047
JYNU01000023.1_00028	6fd598234756d3d358090109e6bad862	112	ProSitePatterns	PS01123	Thermonuclease family signature 1.	42	67	-	T	44047	IPR002071	Thermonuclease active site	GO:0003676|GO:0004518	Reactome: R-HSA-6802952
QQBJ01000022.1_00012	22a4929f47d4436db6f64537698a7343	385	Gene3D	G3DSA:3.30.470.30		206	247	2.4e-10	T	44047
QQBJ01000022.1_00012	22a4929f47d4436db6f64537698a7343	385	Pfam	PF05406	WGR domain	43	108	3.5e-07	T	44047	IPR008893	WGR domain
QQBJ01000022.1_00012	22a4929f47d4436db6f64537698a7343	385	CDD	cd07998	WGR_DNA_ligase	34	110	2.0675e-28	T	44047
QQBJ01000022.1_00012	22a4929f47d4436db6f64537698a7343	385	SUPERFAMILY	SSF142921		45	107	4.97e-05	T	44047	IPR036930	WGR domain superfamily
QQBJ01000022.1_00012	22a4929f47d4436db6f64537698a7343	385	SMART	SM00773		34	112	1.1e-05	T	44047	IPR008893	WGR domain
QQBJ01000022.1_00012	22a4929f47d4436db6f64537698a7343	385	Gene3D	G3DSA:3.30.1490.70		248	286	2.4e-10	T	44047
QQBJ01000022.1_00012	22a4929f47d4436db6f64537698a7343	385	SUPERFAMILY	SSF56091		128	296	1.58e-26	T	44047
QQBJ01000022.1_00012	22a4929f47d4436db6f64537698a7343	385	Gene3D	G3DSA:2.20.140.10		36	111	1.8e-05	T	44047	IPR036930	WGR domain superfamily
QJJU01000023.1_00088	70e49621773ba90f6d0a496ad4e9d327	302	Pfam	PF00994	Probable molybdopterin binding domain	134	269	1.8e-20	T	44047	IPR001453	MoaB/Mog domain
QJJU01000023.1_00088	70e49621773ba90f6d0a496ad4e9d327	302	Gene3D	G3DSA:3.40.980.10		118	294	3e-25	T	44047	IPR036425	MoaB/Mog-like domain superfamily
QJJU01000023.1_00088	70e49621773ba90f6d0a496ad4e9d327	302	SMART	SM00852		133	276	2.2e-14	T	44047	IPR001453	MoaB/Mog domain
QJJU01000023.1_00088	70e49621773ba90f6d0a496ad4e9d327	302	SUPERFAMILY	SSF53218		125	273	8.25e-26	T	44047	IPR036425	MoaB/Mog-like domain superfamily
MVIH01000033.1_00012	d71e3016b3518687492a11b80ec6e0ca	210	MobiDBLite	mobidb-lite	consensus disorder prediction	182	210	-	T	44047
MVIH01000033.1_00012	d71e3016b3518687492a11b80ec6e0ca	210	MobiDBLite	mobidb-lite	consensus disorder prediction	182	202	-	T	44047
BCTA01000038.1_00012	1ad14a2f3e6f9bb5601e3f6a6a51929b	81	MobiDBLite	mobidb-lite	consensus disorder prediction	59	81	-	T	44047
BCTA01000038.1_00012	1ad14a2f3e6f9bb5601e3f6a6a51929b	81	MobiDBLite	mobidb-lite	consensus disorder prediction	62	81	-	T	44047
QJJU01000023.1_00064	2df6b8d5e2dcfe31bbb9309a1b9481ed	382	SUPERFAMILY	SSF51735		1	104	1.77e-11	T	44047	IPR036291	NAD(P)-binding domain superfamily
QJJU01000023.1_00064	2df6b8d5e2dcfe31bbb9309a1b9481ed	382	Pfam	PF01113	Dihydrodipicolinate reductase, N-terminus	4	76	2e-06	T	44047	IPR000846	Dihydrodipicolinate reductase, N-terminal	GO:0008839|GO:0009089|GO:0055114
QJJU01000023.1_00064	2df6b8d5e2dcfe31bbb9309a1b9481ed	382	Gene3D	G3DSA:3.40.50.720		2	104	1.9e-13	T	44047
QJJU01000023.1_00089	057f21bb77ac79d3376d9d17014d6a85	217	SUPERFAMILY	SSF52255		88	214	4.19e-22	T	44047	IPR035893	PurE domain superfamily		Reactome: R-HSA-73817
QJJU01000023.1_00089	057f21bb77ac79d3376d9d17014d6a85	217	Gene3D	G3DSA:3.40.50.7700		88	217	2.5e-26	T	44047	IPR035893	PurE domain superfamily		Reactome: R-HSA-73817
QJJU01000023.1_00089	057f21bb77ac79d3376d9d17014d6a85	217	SMART	SM01001		87	217	8.4e-17	T	44047	IPR000031	PurE domain	GO:0006189	Reactome: R-HSA-73817
QJJU01000023.1_00089	057f21bb77ac79d3376d9d17014d6a85	217	Pfam	PF00731	AIR carboxylase	88	214	3.8e-13	T	44047	IPR000031	PurE domain	GO:0006189	Reactome: R-HSA-73817
MBGF01000111.1_00043	d535ca494a417e272c7bbd939a6c7cbd	64	MobiDBLite	mobidb-lite	consensus disorder prediction	29	64	-	T	44047
MBGF01000111.1_00043	d535ca494a417e272c7bbd939a6c7cbd	64	MobiDBLite	mobidb-lite	consensus disorder prediction	44	64	-	T	44047
LGTW01000027.1_00133	a311c311ef7707e3ac5e77cfc7898625	233	MobiDBLite	mobidb-lite	consensus disorder prediction	1	26	-	T	44047
LGTW01000027.1_00133	a311c311ef7707e3ac5e77cfc7898625	233	Pfam	PF14342	Domain of unknown function (DUF4396)	33	162	2.8e-37	T	44047	IPR025509	Domain of unknown function DUF4396
NPKR01000012.1_00200	31e05aeca91b4bcc0d874cc864f70e2d	91	Pfam	PF05901	Excalibur calcium-binding domain	55	90	5.2e-10	T	44047	IPR008613	Excalibur calcium-binding domain
NPKR01000012.1_00200	31e05aeca91b4bcc0d874cc864f70e2d	91	MobiDBLite	mobidb-lite	consensus disorder prediction	66	91	-	T	44047
NPKR01000012.1_00200	31e05aeca91b4bcc0d874cc864f70e2d	91	SMART	SM00894		54	90	2.6e-10	T	44047	IPR008613	Excalibur calcium-binding domain
LGTW01000027.1_00073	099df7e0b02764e32f78256d57cd9137	650	SFLD	SFLDF00027	p-type atpase	314	575	0	T	44047
LGTW01000027.1_00073	099df7e0b02764e32f78256d57cd9137	650	Gene3D	G3DSA:3.40.1110.10		344	456	4.7e-81	T	44047	IPR023299	P-type ATPase, cytoplasmic domain N	GO:0000166	Reactome: R-HSA-936837
LGTW01000027.1_00073	099df7e0b02764e32f78256d57cd9137	650	CDD	cd02079	P-type_ATPase_HM	42	625	0	T	44047
LGTW01000027.1_00073	099df7e0b02764e32f78256d57cd9137	650	Pfam	PF00122	E1-E2 ATPase	135	312	4.6e-47	T	44047
LGTW01000027.1_00073	099df7e0b02764e32f78256d57cd9137	650	ProSitePatterns	PS00154	E1-E2 ATPases phosphorylation site.	335	341	-	T	44047	IPR018303	P-type ATPase, phosphorylation site		Reactome: R-HSA-936837
LGTW01000027.1_00073	099df7e0b02764e32f78256d57cd9137	650	PRINTS	PR00119	P-type cation-transporting ATPase superfamily signature	523	542	4.9e-29	T	44047
LGTW01000027.1_00073	099df7e0b02764e32f78256d57cd9137	650	PRINTS	PR00119	P-type cation-transporting ATPase superfamily signature	333	347	4.9e-29	T	44047
LGTW01000027.1_00073	099df7e0b02764e32f78256d57cd9137	650	PRINTS	PR00119	P-type cation-transporting ATPase superfamily signature	184	198	4.9e-29	T	44047
LGTW01000027.1_00073	099df7e0b02764e32f78256d57cd9137	650	PRINTS	PR00119	P-type cation-transporting ATPase superfamily signature	547	559	4.9e-29	T	44047
LGTW01000027.1_00073	099df7e0b02764e32f78256d57cd9137	650	PRINTS	PR00119	P-type cation-transporting ATPase superfamily signature	449	460	4.9e-29	T	44047
LGTW01000027.1_00073	099df7e0b02764e32f78256d57cd9137	650	PRINTS	PR00119	P-type cation-transporting ATPase superfamily signature	471	481	4.9e-29	T	44047
LGTW01000027.1_00073	099df7e0b02764e32f78256d57cd9137	650	Pfam	PF00702	haloacid dehalogenase-like hydrolase	331	537	1.1e-39	T	44047
LGTW01000027.1_00073	099df7e0b02764e32f78256d57cd9137	650	SFLD	SFLDS00003	Haloacid Dehalogenase	314	575	0	T	44047
LGTW01000027.1_00073	099df7e0b02764e32f78256d57cd9137	650	SUPERFAMILY	SSF81653		137	233	4.58e-24	T	44047	IPR008250	P-type ATPase, A domain superfamily		Reactome: R-HSA-936837
LGTW01000027.1_00073	099df7e0b02764e32f78256d57cd9137	650	TIGRFAM	TIGR01494	ATPase_P-type: HAD ATPase, P-type, family IC	107	602	2.6e-79	T	44047	IPR001757	P-type ATPase	GO:0016021	Reactome: R-HSA-936837
LGTW01000027.1_00073	099df7e0b02764e32f78256d57cd9137	650	SUPERFAMILY	SSF81665		87	327	4.97e-14	T	44047	IPR023298	P-type ATPase, transmembrane domain superfamily		Reactome: R-HSA-936837
LGTW01000027.1_00073	099df7e0b02764e32f78256d57cd9137	650	TIGRFAM	TIGR01511	ATPase-IB1_Cu: copper-translocating P-type ATPase	103	605	7e-120	T	44047
LGTW01000027.1_00073	099df7e0b02764e32f78256d57cd9137	650	Gene3D	G3DSA:2.70.150.20		128	239	3.9e-33	T	44047
LGTW01000027.1_00073	099df7e0b02764e32f78256d57cd9137	650	TIGRFAM	TIGR01512	ATPase-IB2_Cd: cadmium-translocating P-type ATPase	84	626	7.3e-155	T	44047
LGTW01000027.1_00073	099df7e0b02764e32f78256d57cd9137	650	SUPERFAMILY	SSF56784		331	622	6.19e-51	T	44047	IPR036412	HAD-like superfamily
LGTW01000027.1_00073	099df7e0b02764e32f78256d57cd9137	650	TIGRFAM	TIGR01525	ATPase-IB_hvy: heavy metal translocating P-type ATPase	85	625	1.1e-176	T	44047	IPR027256	P-type ATPase, subfamily IB	GO:0006812|GO:0016021|GO:0019829	Reactome: R-HSA-936837
LGTW01000027.1_00073	099df7e0b02764e32f78256d57cd9137	650	Gene3D	G3DSA:3.40.50.1000		314	575	4.7e-81	T	44047	IPR023214	HAD superfamily
QMEW01000045.1_00028	1be17be8de4b8e409f8cf7eb8ff97cbb	146	MobiDBLite	mobidb-lite	consensus disorder prediction	99	122	-	T	44047
QMEW01000045.1_00028	1be17be8de4b8e409f8cf7eb8ff97cbb	146	MobiDBLite	mobidb-lite	consensus disorder prediction	18	146	-	T	44047
QMEW01000045.1_00028	1be17be8de4b8e409f8cf7eb8ff97cbb	146	MobiDBLite	mobidb-lite	consensus disorder prediction	38	61	-	T	44047
ANBP01000025.1_00001	a3ba715d42e7367953920aa86b7cee0c	415	Pfam	PF00872	Transposase, Mutator family	18	380	1.3e-134	T	44047	IPR001207	Transposase, mutator type	GO:0003677|GO:0004803|GO:0006313
QMEW01000045.1_00027	bd9aa77fc704cfa59ed8c633a1c70a36	76	Coils	Coil		55	75	-	T	44047
QMEW01000045.1_00027	bd9aa77fc704cfa59ed8c633a1c70a36	76	SUPERFAMILY	SSF143120		23	68	7.46e-05	T	44047	IPR036165	YefM-like superfamily
LIPZ01000048.1_00010	541d61a4ce6024c3331502b3e035d24b	234	MobiDBLite	mobidb-lite	consensus disorder prediction	193	234	-	T	44047
LQOJ01000025.1_00003	b536e84dc3a7652e19bbc983ecbc10b5	288	Pfam	PF04480	Protein of unknown function (DUF559)	192	273	3.9e-06	T	44047	IPR007569	Domain of unknown function DUF559
LQOJ01000025.1_00003	b536e84dc3a7652e19bbc983ecbc10b5	288	Gene3D	G3DSA:3.40.960.10		178	276	2.1e-12	T	44047
LQOJ01000025.1_00052	b536e84dc3a7652e19bbc983ecbc10b5	288	Pfam	PF04480	Protein of unknown function (DUF559)	192	273	3.9e-06	T	44047	IPR007569	Domain of unknown function DUF559
LQOJ01000025.1_00052	b536e84dc3a7652e19bbc983ecbc10b5	288	Gene3D	G3DSA:3.40.960.10		178	276	2.1e-12	T	44047
LFOD01000008.1_00157	36db8fc93e903a36a9beb3b570c86193	239	CDD	cd00093	HTH_XRE	94	125	0.00302067	T	44047	IPR001387	Cro/C1-type helix-turn-helix domain
LFOD01000008.1_00157	36db8fc93e903a36a9beb3b570c86193	239	Pfam	PF01381	Helix-turn-helix	94	125	3.2e-05	T	44047	IPR001387	Cro/C1-type helix-turn-helix domain
LFOD01000008.1_00157	36db8fc93e903a36a9beb3b570c86193	239	Gene3D	G3DSA:1.10.260.40		89	145	5.8e-06	T	44047	IPR010982	Lambda repressor-like, DNA-binding domain superfamily	GO:0003677
BHVW01000206.1_00019	64dd6f97670871f388ca1bbbb501458e	422	MobiDBLite	mobidb-lite	consensus disorder prediction	280	301	-	T	44047
BHVW01000206.1_00019	64dd6f97670871f388ca1bbbb501458e	422	MobiDBLite	mobidb-lite	consensus disorder prediction	164	185	-	T	44047
BHVW01000206.1_00019	64dd6f97670871f388ca1bbbb501458e	422	MobiDBLite	mobidb-lite	consensus disorder prediction	325	349	-	T	44047
AGJJ02000001.1_00016	afd5bce8da303022ecd9199fc638675f	176	MobiDBLite	mobidb-lite	consensus disorder prediction	115	176	-	T	44047
AGJJ02000001.1_00016	afd5bce8da303022ecd9199fc638675f	176	Coils	Coil		40	82	-	T	44047
BCTA01000038.1_00198	f9f2e133d184724f80ca8ceffe2bdfa9	571	SUPERFAMILY	SSF51905		1	512	1.41e-46	T	44047	IPR036188	FAD/NAD(P)-binding domain superfamily
BCTA01000038.1_00198	f9f2e133d184724f80ca8ceffe2bdfa9	571	Gene3D	G3DSA:3.50.50.60		180	316	3.8e-17	T	44047	IPR036188	FAD/NAD(P)-binding domain superfamily
BCTA01000038.1_00198	f9f2e133d184724f80ca8ceffe2bdfa9	571	Pfam	PF01593	Flavin containing amine oxidoreductase	16	326	9.2e-18	T	44047	IPR002937	Amine oxidase	GO:0016491|GO:0055114
BCTA01000038.1_00198	f9f2e133d184724f80ca8ceffe2bdfa9	571	Gene3D	G3DSA:3.50.50.60		4	118	2.1e-16	T	44047	IPR036188	FAD/NAD(P)-binding domain superfamily
NPKO01000028.1_00002	09e4357c08ca23a4eec862a6356beb7f	150	Pfam	PF05732	Firmicute plasmid replication protein (RepL)	7	146	3.6e-36	T	44047	IPR008813	Plasmid replication protein, RepL	GO:0006260|GO:0006276
NPKO01000028.1_00002	09e4357c08ca23a4eec862a6356beb7f	150	Gene3D	G3DSA:1.10.10.10		58	122	5.2e-06	T	44047	IPR036388	Winged helix-like DNA-binding domain superfamily
NPKO01000028.1_00002	09e4357c08ca23a4eec862a6356beb7f	150	SUPERFAMILY	SSF46785		67	119	2.79e-05	T	44047	IPR036390	Winged helix DNA-binding domain superfamily
RXJU01000029.1_00110	83ac07f1b71c2cf68a2e17c636f5f292	920	Gene3D	G3DSA:3.40.50.300		441	722	6.2e-38	T	44047
RXJU01000029.1_00110	83ac07f1b71c2cf68a2e17c636f5f292	920	MobiDBLite	mobidb-lite	consensus disorder prediction	1	21	-	T	44047
RXJU01000029.1_00110	83ac07f1b71c2cf68a2e17c636f5f292	920	Pfam	PF01580	FtsK/SpoIIIE family	451	557	2.5e-06	T	44047	IPR002543	FtsK domain	GO:0000166|GO:0003677|GO:0005524
RXJU01000029.1_00110	83ac07f1b71c2cf68a2e17c636f5f292	920	ProSiteProfiles	PS50901	FtsK domain profile.	467	658	21.937	T	44047	IPR002543	FtsK domain	GO:0000166|GO:0003677|GO:0005524
RXJU01000029.1_00110	83ac07f1b71c2cf68a2e17c636f5f292	920	SUPERFAMILY	SSF52540		456	652	5.01e-18	T	44047	IPR027417	P-loop containing nucleoside triphosphate hydrolase
RXJU01000029.1_00110	83ac07f1b71c2cf68a2e17c636f5f292	920	MobiDBLite	mobidb-lite	consensus disorder prediction	770	841	-	T	44047
QMEW01000048.1_00008	d3c12e73ba280dc3475ef4b1344ff431	194	Pfam	PF00239	Resolvase, N terminal domain	5	136	3.4e-32	T	44047	IPR006119	Resolvase, N-terminal catalytic domain	GO:0000150|GO:0003677|GO:0006310
QMEW01000048.1_00008	d3c12e73ba280dc3475ef4b1344ff431	194	MobiDBLite	mobidb-lite	consensus disorder prediction	130	153	-	T	44047
QMEW01000048.1_00008	d3c12e73ba280dc3475ef4b1344ff431	194	Pfam	PF02796	Helix-turn-helix domain of resolvase	145	186	1.5e-08	T	44047	IPR006120	Resolvase, HTH domain	GO:0000150|GO:0003677|GO:0006310
QMEW01000048.1_00008	d3c12e73ba280dc3475ef4b1344ff431	194	ProSitePatterns	PS00397	Site-specific recombinases active site.	7	15	-	T	44047	IPR006118	Recombinase, conserved site	GO:0000150|GO:0006310
QMEW01000048.1_00008	d3c12e73ba280dc3475ef4b1344ff431	194	Gene3D	G3DSA:1.10.10.60		143	188	3.2e-06	T	44047
QMEW01000048.1_00008	d3c12e73ba280dc3475ef4b1344ff431	194	Gene3D	G3DSA:3.40.50.1390		3	130	7.6e-37	T	44047	IPR036162	Resolvase-like, N-terminal catalytic domain superfamily	GO:0000150|GO:0003677|GO:0006310
QMEW01000048.1_00008	d3c12e73ba280dc3475ef4b1344ff431	194	ProSiteProfiles	PS51736	Resolvase/invertase-type recombinase catalytic domain profile.	3	139	34.927	T	44047	IPR006119	Resolvase, N-terminal catalytic domain	GO:0000150|GO:0003677|GO:0006310
QMEW01000048.1_00008	d3c12e73ba280dc3475ef4b1344ff431	194	SMART	SM00857		4	141	4.8e-38	T	44047	IPR006119	Resolvase, N-terminal catalytic domain	GO:0000150|GO:0003677|GO:0006310
QMEW01000048.1_00008	d3c12e73ba280dc3475ef4b1344ff431	194	CDD	cd03768	SR_ResInv	4	126	5.58729e-34	T	44047
QMEW01000048.1_00008	d3c12e73ba280dc3475ef4b1344ff431	194	CDD	cd00569	HTH_Hin_like	145	184	9.68496e-12	T	44047
QMEW01000048.1_00008	d3c12e73ba280dc3475ef4b1344ff431	194	SUPERFAMILY	SSF46689		144	184	1.16e-08	T	44047	IPR009057	Homeobox-like domain superfamily	GO:0003677
QMEW01000048.1_00008	d3c12e73ba280dc3475ef4b1344ff431	194	SUPERFAMILY	SSF53041		4	135	1.31e-33	T	44047	IPR036162	Resolvase-like, N-terminal catalytic domain superfamily	GO:0000150|GO:0003677|GO:0006310
LAUZ02000104.1_00014	b1892f2d22f726463b8cc5e9110b6075	415	PRINTS	PR00385	P450 superfamily signature	360	371	1.2e-06	T	44047	IPR001128	Cytochrome P450	GO:0005506|GO:0016705|GO:0020037|GO:0055114
LAUZ02000104.1_00014	b1892f2d22f726463b8cc5e9110b6075	415	PRINTS	PR00385	P450 superfamily signature	285	296	1.2e-06	T	44047	IPR001128	Cytochrome P450	GO:0005506|GO:0016705|GO:0020037|GO:0055114
LAUZ02000104.1_00014	b1892f2d22f726463b8cc5e9110b6075	415	PRINTS	PR00385	P450 superfamily signature	250	267	1.2e-06	T	44047	IPR001128	Cytochrome P450	GO:0005506|GO:0016705|GO:0020037|GO:0055114
LAUZ02000104.1_00014	b1892f2d22f726463b8cc5e9110b6075	415	PRINTS	PR00385	P450 superfamily signature	351	360	1.2e-06	T	44047	IPR001128	Cytochrome P450	GO:0005506|GO:0016705|GO:0020037|GO:0055114
LAUZ02000104.1_00014	b1892f2d22f726463b8cc5e9110b6075	415	SUPERFAMILY	SSF48264		4	410	2.75e-96	T	44047	IPR036396	Cytochrome P450 superfamily	GO:0005506|GO:0016705|GO:0020037|GO:0055114
LAUZ02000104.1_00014	b1892f2d22f726463b8cc5e9110b6075	415	ProSitePatterns	PS00086	Cytochrome P450 cysteine heme-iron ligand signature.	353	362	-	T	44047	IPR017972	Cytochrome P450, conserved site	GO:0016705|GO:0055114
LAUZ02000104.1_00014	b1892f2d22f726463b8cc5e9110b6075	415	Pfam	PF00067	Cytochrome P450	46	383	8e-30	T	44047	IPR001128	Cytochrome P450	GO:0005506|GO:0016705|GO:0020037|GO:0055114
LAUZ02000104.1_00014	b1892f2d22f726463b8cc5e9110b6075	415	Gene3D	G3DSA:1.10.630.10		2	414	2.1e-125	T	44047	IPR036396	Cytochrome P450 superfamily	GO:0005506|GO:0016705|GO:0020037|GO:0055114
LAUZ02000104.1_00014	b1892f2d22f726463b8cc5e9110b6075	415	PRINTS	PR00359	B-class P450 signature	139	155	2.4e-53	T	44047	IPR002397	Cytochrome P450, B-class	GO:0005506|GO:0020037|GO:0055114
LAUZ02000104.1_00014	b1892f2d22f726463b8cc5e9110b6075	415	PRINTS	PR00359	B-class P450 signature	302	329	2.4e-53	T	44047	IPR002397	Cytochrome P450, B-class	GO:0005506|GO:0020037|GO:0055114
LAUZ02000104.1_00014	b1892f2d22f726463b8cc5e9110b6075	415	PRINTS	PR00359	B-class P450 signature	285	296	2.4e-53	T	44047	IPR002397	Cytochrome P450, B-class	GO:0005506|GO:0020037|GO:0055114
LAUZ02000104.1_00014	b1892f2d22f726463b8cc5e9110b6075	415	PRINTS	PR00359	B-class P450 signature	156	171	2.4e-53	T	44047	IPR002397	Cytochrome P450, B-class	GO:0005506|GO:0020037|GO:0055114
LAUZ02000104.1_00014	b1892f2d22f726463b8cc5e9110b6075	415	PRINTS	PR00359	B-class P450 signature	330	345	2.4e-53	T	44047	IPR002397	Cytochrome P450, B-class	GO:0005506|GO:0020037|GO:0055114
LAUZ02000104.1_00014	b1892f2d22f726463b8cc5e9110b6075	415	PRINTS	PR00359	B-class P450 signature	351	360	2.4e-53	T	44047	IPR002397	Cytochrome P450, B-class	GO:0005506|GO:0020037|GO:0055114
LAUZ02000104.1_00014	b1892f2d22f726463b8cc5e9110b6075	415	PRINTS	PR00359	B-class P450 signature	95	106	2.4e-53	T	44047	IPR002397	Cytochrome P450, B-class	GO:0005506|GO:0020037|GO:0055114
LAUZ02000104.1_00014	b1892f2d22f726463b8cc5e9110b6075	415	PRINTS	PR00359	B-class P450 signature	204	226	2.4e-53	T	44047	IPR002397	Cytochrome P450, B-class	GO:0005506|GO:0020037|GO:0055114
LAUZ02000104.1_00014	b1892f2d22f726463b8cc5e9110b6075	415	PRINTS	PR00359	B-class P450 signature	360	371	2.4e-53	T	44047	IPR002397	Cytochrome P450, B-class	GO:0005506|GO:0020037|GO:0055114
MVIM01000034.1_00028	7f7fc91587af54a58097795028ded9e8	468	MobiDBLite	mobidb-lite	consensus disorder prediction	334	359	-	T	44047
MVIM01000034.1_00028	7f7fc91587af54a58097795028ded9e8	468	MobiDBLite	mobidb-lite	consensus disorder prediction	384	425	-	T	44047
MVIM01000034.1_00028	7f7fc91587af54a58097795028ded9e8	468	MobiDBLite	mobidb-lite	consensus disorder prediction	197	242	-	T	44047
JYNU01000012.1_00079	425353a77957136e8c572b0e9715f5ad	403	Gene3D	G3DSA:2.40.110.10		124	240	2.2e-29	T	44047
JYNU01000012.1_00079	425353a77957136e8c572b0e9715f5ad	403	Gene3D	G3DSA:1.10.540.10		1	116	9.8e-20	T	44047	IPR037069	Acyl-CoA dehydrogenase/oxidase, N-terminal domain superfamily	GO:0016627|GO:0050660|GO:0055114
JYNU01000012.1_00079	425353a77957136e8c572b0e9715f5ad	403	ProSitePatterns	PS00073	Acyl-CoA dehydrogenases signature 2.	356	375	-	T	44047	IPR006089	Acyl-CoA dehydrogenase, conserved site	GO:0003995|GO:0055114
JYNU01000012.1_00079	425353a77957136e8c572b0e9715f5ad	403	Pfam	PF02771	Acyl-CoA dehydrogenase, N-terminal domain	13	114	1.5e-14	T	44047	IPR013786	Acyl-CoA dehydrogenase/oxidase, N-terminal	GO:0016627|GO:0050660|GO:0055114
JYNU01000012.1_00079	425353a77957136e8c572b0e9715f5ad	403	Gene3D	G3DSA:1.20.140.10		252	402	4.6e-56	T	44047
JYNU01000012.1_00079	425353a77957136e8c572b0e9715f5ad	403	SUPERFAMILY	SSF56645		3	233	9.82e-53	T	44047	IPR009100	Acyl-CoA dehydrogenase/oxidase, N-terminal and middle domain superfamily	GO:0016627|GO:0055114
JYNU01000012.1_00079	425353a77957136e8c572b0e9715f5ad	403	Pfam	PF00441	Acyl-CoA dehydrogenase, C-terminal domain	253	397	3.9e-51	T	44047	IPR009075	Acyl-CoA dehydrogenase/oxidase C-terminal	GO:0016627|GO:0055114
JYNU01000012.1_00079	425353a77957136e8c572b0e9715f5ad	403	SUPERFAMILY	SSF47203		253	400	7.09e-55	T	44047	IPR036250	Acyl-CoA dehydrogenase-like, C-terminal	GO:0016627|GO:0055114
JYNU01000012.1_00079	425353a77957136e8c572b0e9715f5ad	403	Pfam	PF02770	Acyl-CoA dehydrogenase, middle domain	125	222	2.9e-22	T	44047	IPR006091	Acyl-CoA oxidase/dehydrogenase, central domain	GO:0016627|GO:0055114
JXST01000040.1_00001	8289dfed64ad1c216e2320a6dc81c1b2	189	MobiDBLite	mobidb-lite	consensus disorder prediction	1	29	-	T	44047
JXST01000040.1_00001	8289dfed64ad1c216e2320a6dc81c1b2	189	MobiDBLite	mobidb-lite	consensus disorder prediction	56	72	-	T	44047
JXST01000040.1_00001	8289dfed64ad1c216e2320a6dc81c1b2	189	MobiDBLite	mobidb-lite	consensus disorder prediction	56	84	-	T	44047
NPKR01000012.1_00097	8aa41a7194f53edcbcbdc945ac515749	424	Gene3D	G3DSA:1.10.10.2840		288	416	3.5e-22	T	44047	IPR042070	PucR C-terminal helix-turn-helix domain superfamily
NPKR01000012.1_00097	8aa41a7194f53edcbcbdc945ac515749	424	Pfam	PF13556	PucR C-terminal helix-turn-helix domain	358	413	5.5e-13	T	44047	IPR025736	PucR C-terminal helix-turn-helix domain
NPKR01000012.1_00097	8aa41a7194f53edcbcbdc945ac515749	424	Pfam	PF17853	GGDEF-like domain	188	304	1.4e-11	T	44047	IPR041522	CdaR, GGDEF-like domain
NPKR01000012.1_00097	8aa41a7194f53edcbcbdc945ac515749	424	Coils	Coil		156	176	-	T	44047
LQOP01000029.1_00070	cb7beee22829a69abaa4c5de56f0bbdb	804	TIGRFAM	TIGR01494	ATPase_P-type: HAD ATPase, P-type, family IC	359	772	7e-59	T	44047	IPR001757	P-type ATPase	GO:0016021	Reactome: R-HSA-936837
LQOP01000029.1_00070	cb7beee22829a69abaa4c5de56f0bbdb	804	TIGRFAM	TIGR01525	ATPase-IB_hvy: heavy metal translocating P-type ATPase	225	797	4e-170	T	44047	IPR027256	P-type ATPase, subfamily IB	GO:0006812|GO:0016021|GO:0019829	Reactome: R-HSA-936837
LQOP01000029.1_00070	cb7beee22829a69abaa4c5de56f0bbdb	804	SFLD	SFLDF00027	p-type atpase	475	747	0	T	44047
LQOP01000029.1_00070	cb7beee22829a69abaa4c5de56f0bbdb	804	Pfam	PF00122	E1-E2 ATPase	276	472	1.3e-47	T	44047
LQOP01000029.1_00070	cb7beee22829a69abaa4c5de56f0bbdb	804	SUPERFAMILY	SSF81665		227	487	2.75e-19	T	44047	IPR023298	P-type ATPase, transmembrane domain superfamily		Reactome: R-HSA-936837
LQOP01000029.1_00070	cb7beee22829a69abaa4c5de56f0bbdb	804	Gene3D	G3DSA:2.70.150.20		264	397	8.5e-34	T	44047
LQOP01000029.1_00070	cb7beee22829a69abaa4c5de56f0bbdb	804	PRINTS	PR00120	H+-transporting ATPase (proton pump) signature	727	752	3.8e-05	T	44047	IPR001757	P-type ATPase	GO:0016021	Reactome: R-HSA-936837
LQOP01000029.1_00070	cb7beee22829a69abaa4c5de56f0bbdb	804	PRINTS	PR00120	H+-transporting ATPase (proton pump) signature	695	711	3.8e-05	T	44047	IPR001757	P-type ATPase	GO:0016021	Reactome: R-HSA-936837
LQOP01000029.1_00070	cb7beee22829a69abaa4c5de56f0bbdb	804	Gene3D	G3DSA:3.30.70.100		1	74	2.3e-10	T	44047
LQOP01000029.1_00070	cb7beee22829a69abaa4c5de56f0bbdb	804	PRINTS	PR00119	P-type cation-transporting ATPase superfamily signature	327	341	1e-22	T	44047
LQOP01000029.1_00070	cb7beee22829a69abaa4c5de56f0bbdb	804	PRINTS	PR00119	P-type cation-transporting ATPase superfamily signature	493	507	1e-22	T	44047
LQOP01000029.1_00070	cb7beee22829a69abaa4c5de56f0bbdb	804	PRINTS	PR00119	P-type cation-transporting ATPase superfamily signature	619	630	1e-22	T	44047
LQOP01000029.1_00070	cb7beee22829a69abaa4c5de56f0bbdb	804	PRINTS	PR00119	P-type cation-transporting ATPase superfamily signature	695	714	1e-22	T	44047
LQOP01000029.1_00070	cb7beee22829a69abaa4c5de56f0bbdb	804	PRINTS	PR00119	P-type cation-transporting ATPase superfamily signature	719	731	1e-22	T	44047
LQOP01000029.1_00070	cb7beee22829a69abaa4c5de56f0bbdb	804	SUPERFAMILY	SSF56784		492	794	1.78e-46	T	44047	IPR036412	HAD-like superfamily
LQOP01000029.1_00070	cb7beee22829a69abaa4c5de56f0bbdb	804	Pfam	PF00702	haloacid dehalogenase-like hydrolase	489	709	1.3e-38	T	44047
LQOP01000029.1_00070	cb7beee22829a69abaa4c5de56f0bbdb	804	Gene3D	G3DSA:3.40.50.1000		474	747	4.2e-82	T	44047	IPR023214	HAD superfamily
LQOP01000029.1_00070	cb7beee22829a69abaa4c5de56f0bbdb	804	Gene3D	G3DSA:3.40.1110.10		504	626	4.2e-82	T	44047	IPR023299	P-type ATPase, cytoplasmic domain N	GO:0000166	Reactome: R-HSA-936837
LQOP01000029.1_00070	cb7beee22829a69abaa4c5de56f0bbdb	804	SFLD	SFLDG00002	C1.7: P-type atpase like	475	747	0	T	44047
LQOP01000029.1_00070	cb7beee22829a69abaa4c5de56f0bbdb	804	ProSitePatterns	PS00154	E1-E2 ATPases phosphorylation site.	495	501	-	T	44047	IPR018303	P-type ATPase, phosphorylation site		Reactome: R-HSA-936837
LQOP01000029.1_00070	cb7beee22829a69abaa4c5de56f0bbdb	804	SUPERFAMILY	SSF81653		280	393	2.22e-23	T	44047	IPR008250	P-type ATPase, A domain superfamily		Reactome: R-HSA-936837
QMEW01000047.1_00012	5bd768e39d6c11ee37e714eedc461fd5	814	SUPERFAMILY	SSF52540		400	734	1.36e-16	T	44047	IPR027417	P-loop containing nucleoside triphosphate hydrolase
QMEW01000047.1_00012	5bd768e39d6c11ee37e714eedc461fd5	814	Pfam	PF12846	AAA-like domain	447	793	4.9e-38	T	44047
CVRX01000009.1_00007	c0bea4e32f46e8cd11539c6577a79253	298	ProSiteProfiles	PS50928	ABC transporter integral membrane type-1 domain profile.	69	260	19.924	T	44047	IPR000515	ABC transporter type 1, transmembrane domain MetI-like	GO:0016020|GO:0055085
CVRX01000009.1_00007	c0bea4e32f46e8cd11539c6577a79253	298	Pfam	PF00528	Binding-protein-dependent transport system inner membrane component	84	269	4.3e-20	T	44047	IPR000515	ABC transporter type 1, transmembrane domain MetI-like	GO:0016020|GO:0055085
CVRX01000009.1_00007	c0bea4e32f46e8cd11539c6577a79253	298	TIGRFAM	TIGR01726	HEQRo_perm_3TM: amino ABC transporter, permease protein, 3-TM region, His/Glu/Gln/Arg/opine family	65	162	2.8e-15	T	44047	IPR010065	Amino acid ABC transporter, permease protein, 3-TM domain	GO:0016021|GO:0022857|GO:0043190|GO:0071705
CVRX01000009.1_00007	c0bea4e32f46e8cd11539c6577a79253	298	MobiDBLite	mobidb-lite	consensus disorder prediction	278	298	-	T	44047
CVRX01000009.1_00007	c0bea4e32f46e8cd11539c6577a79253	298	CDD	cd06261	TM_PBP2	69	257	7.69335e-18	T	44047	IPR000515	ABC transporter type 1, transmembrane domain MetI-like	GO:0016020|GO:0055085
CVRX01000009.1_00007	c0bea4e32f46e8cd11539c6577a79253	298	SUPERFAMILY	SSF161098		64	268	4.71e-35	T	44047	IPR035906	MetI-like superfamily
CVRX01000009.1_00007	c0bea4e32f46e8cd11539c6577a79253	298	Gene3D	G3DSA:1.10.3720.10		53	272	1.9e-42	T	44047	IPR035906	MetI-like superfamily
VIFX01000075.1_00008	58367e25683434e4d78827f040075538	1018	SUPERFAMILY	SSF82866		173	378	8.89e-31	T	44047
VIFX01000075.1_00008	58367e25683434e4d78827f040075538	1018	TIGRFAM	TIGR03057	xxxLxxG_by_4: X-X-X-Leu-X-X-Gly heptad repeats	705	729	2.1e-07	T	44047	IPR023908	xxxLxxG heptad repeat
VIFX01000075.1_00008	58367e25683434e4d78827f040075538	1018	SUPERFAMILY	SSF82866		809	1011	1.01e-22	T	44047
VIFX01000075.1_00008	58367e25683434e4d78827f040075538	1018	Pfam	PF03176	MMPL family	79	405	8.2e-87	T	44047	IPR004869	Membrane transport protein MMPL domain	GO:0016020
VIFX01000075.1_00008	58367e25683434e4d78827f040075538	1018	Pfam	PF03176	MMPL family	676	1013	2.5e-67	T	44047	IPR004869	Membrane transport protein MMPL domain	GO:0016020
VIFX01000075.1_00008	58367e25683434e4d78827f040075538	1018	Gene3D	G3DSA:1.20.1640.10		175	388	7.2e-14	T	44047
VIFX01000075.1_00008	58367e25683434e4d78827f040075538	1018	ProSiteProfiles	PS50156	Sterol-sensing domain (SSD) profile.	244	374	12.293	T	44047	IPR000731	Sterol-sensing domain
BCQY01000012.1_00030	2166fcff3c443592e34ff38eab6705ff	82	Gene3D	G3DSA:1.10.10.10		1	81	8.4e-07	T	44047	IPR036388	Winged helix-like DNA-binding domain superfamily
BCQY01000012.1_00030	2166fcff3c443592e34ff38eab6705ff	82	SUPERFAMILY	SSF46785		2	78	6.07e-07	T	44047	IPR036390	Winged helix DNA-binding domain superfamily
JYNL01000009.1_00039	2166fcff3c443592e34ff38eab6705ff	82	Gene3D	G3DSA:1.10.10.10		1	81	8.4e-07	T	44047	IPR036388	Winged helix-like DNA-binding domain superfamily
JYNL01000009.1_00039	2166fcff3c443592e34ff38eab6705ff	82	SUPERFAMILY	SSF46785		2	78	6.07e-07	T	44047	IPR036390	Winged helix DNA-binding domain superfamily
MVIH01000034.1_00001	350e56a473008088eef9cf78973b1f29	164	Pfam	PF01988	VIT family	1	157	8.6e-33	T	44047	IPR008217	Ccc1 family	GO:0005384|GO:0030026
LFOD01000008.1_00057	4f1f7cd784ffd7941e13bfeb8fd7d458	101	SUPERFAMILY	SSF140453		5	99	2.35e-06	T	44047	IPR036689	ESAT-6-like superfamily
QJJU01000023.1_00037	24f2b83d3ee8fce4d671be936fe8cc59	191	CDD	cd00093	HTH_XRE	11	68	1.24084e-13	T	44047	IPR001387	Cro/C1-type helix-turn-helix domain
QJJU01000023.1_00037	24f2b83d3ee8fce4d671be936fe8cc59	191	Gene3D	G3DSA:1.10.260.40		7	77	5.6e-17	T	44047	IPR010982	Lambda repressor-like, DNA-binding domain superfamily	GO:0003677
QJJU01000023.1_00037	24f2b83d3ee8fce4d671be936fe8cc59	191	Pfam	PF07883	Cupin domain	123	176	4.1e-10	T	44047	IPR013096	Cupin 2, conserved barrel
QJJU01000023.1_00037	24f2b83d3ee8fce4d671be936fe8cc59	191	Pfam	PF13560	Helix-turn-helix domain	11	66	8e-12	T	44047
QJJU01000023.1_00037	24f2b83d3ee8fce4d671be936fe8cc59	191	SUPERFAMILY	SSF51182		90	178	3.61e-14	T	44047	IPR011051	RmlC-like cupin domain superfamily
QJJU01000023.1_00037	24f2b83d3ee8fce4d671be936fe8cc59	191	Gene3D	G3DSA:2.60.120.10		79	179	1.3e-14	T	44047	IPR014710	RmlC-like jelly roll fold
QJJU01000023.1_00037	24f2b83d3ee8fce4d671be936fe8cc59	191	SUPERFAMILY	SSF47413		7	72	1.02e-15	T	44047	IPR010982	Lambda repressor-like, DNA-binding domain superfamily	GO:0003677
QJJU01000023.1_00037	24f2b83d3ee8fce4d671be936fe8cc59	191	ProSiteProfiles	PS50943	Cro/C1-type HTH domain profile.	14	68	14.492	T	44047	IPR001387	Cro/C1-type helix-turn-helix domain
QJJU01000023.1_00037	24f2b83d3ee8fce4d671be936fe8cc59	191	SMART	SM00530		13	68	1.8e-13	T	44047	IPR001387	Cro/C1-type helix-turn-helix domain
BCTA01000105.1_00049	203610391674bacc81eb4c98c1a9a9c5	651	Pfam	PF00145	C-5 cytosine-specific DNA methylase	178	217	6.6e-07	T	44047	IPR001525	C-5 cytosine methyltransferase	GO:0008168
BCTA01000105.1_00049	203610391674bacc81eb4c98c1a9a9c5	651	Pfam	PF00145	C-5 cytosine-specific DNA methylase	24	112	2.2e-10	T	44047	IPR001525	C-5 cytosine methyltransferase	GO:0008168
BCTA01000105.1_00049	203610391674bacc81eb4c98c1a9a9c5	651	SUPERFAMILY	SSF53335		15	646	5.72e-47	T	44047	IPR029063	S-adenosyl-L-methionine-dependent methyltransferase
BCTA01000105.1_00049	203610391674bacc81eb4c98c1a9a9c5	651	Gene3D	G3DSA:3.40.50.150		14	228	1.8e-31	T	44047
BCTA01000105.1_00049	203610391674bacc81eb4c98c1a9a9c5	651	PRINTS	PR00105	Cytosine-specific DNA methyltransferase signature	205	218	5.7e-07	T	44047	IPR001525	C-5 cytosine methyltransferase	GO:0008168
BCTA01000105.1_00049	203610391674bacc81eb4c98c1a9a9c5	651	PRINTS	PR00105	Cytosine-specific DNA methyltransferase signature	149	163	5.7e-07	T	44047	IPR001525	C-5 cytosine methyltransferase	GO:0008168
BCTA01000105.1_00049	203610391674bacc81eb4c98c1a9a9c5	651	PRINTS	PR00105	Cytosine-specific DNA methyltransferase signature	22	38	5.7e-07	T	44047	IPR001525	C-5 cytosine methyltransferase	GO:0008168
QJJU01000023.1_00099	65d8285653ae2016543c8185464c1891	260	MobiDBLite	mobidb-lite	consensus disorder prediction	218	260	-	T	44047
QJJU01000023.1_00099	65d8285653ae2016543c8185464c1891	260	Gene3D	G3DSA:1.10.443.10		81	252	2.6e-18	T	44047	IPR013762	Integrase-like, catalytic domain superfamily	GO:0003677|GO:0006310|GO:0015074
QJJU01000023.1_00099	65d8285653ae2016543c8185464c1891	260	ProSiteProfiles	PS51898	Tyrosine recombinase domain profile.	87	260	18.19	T	44047
QJJU01000023.1_00099	65d8285653ae2016543c8185464c1891	260	Pfam	PF00589	Phage integrase family	92	186	8.9e-09	T	44047	IPR002104	Integrase, catalytic domain	GO:0003677|GO:0006310|GO:0015074
QJJU01000023.1_00099	65d8285653ae2016543c8185464c1891	260	SUPERFAMILY	SSF56349		24	186	2.06e-21	T	44047	IPR011010	DNA breaking-rejoining enzyme, catalytic core	GO:0003677
QJJU01000023.1_00099	65d8285653ae2016543c8185464c1891	260	MobiDBLite	mobidb-lite	consensus disorder prediction	186	260	-	T	44047
LAUZ02000032.1_00045	2da6efd03bbba0ae9759736171dce5b3	212	MobiDBLite	mobidb-lite	consensus disorder prediction	24	50	-	T	44047
LAUZ02000032.1_00045	2da6efd03bbba0ae9759736171dce5b3	212	MobiDBLite	mobidb-lite	consensus disorder prediction	1	50	-	T	44047
BHVW01000069.1_00013	b120cc03616eef91d0423d477c40adb7	298	TIGRFAM	TIGR04222	near_uncomplex: TIGR04222 domain	16	253	6.7e-29	T	44047	IPR026467	Ser/Gly rich, Cys interspersed, C-terminal domain
LIPZ01000076.1_00014	234dbf528d7a10b799d168f106ca6251	406	MobiDBLite	mobidb-lite	consensus disorder prediction	324	345	-	T	44047
LIPZ01000076.1_00014	234dbf528d7a10b799d168f106ca6251	406	MobiDBLite	mobidb-lite	consensus disorder prediction	389	406	-	T	44047
LIPZ01000076.1_00014	234dbf528d7a10b799d168f106ca6251	406	MobiDBLite	mobidb-lite	consensus disorder prediction	315	406	-	T	44047
LQQA01000012.1_00153	58d5847201494a20171cee2d63566e02	467	MobiDBLite	mobidb-lite	consensus disorder prediction	430	467	-	T	44047
LQQA01000012.1_00153	58d5847201494a20171cee2d63566e02	467	Pfam	PF12323	Helix-turn-helix domain	15	54	1.9e-12	T	44047	IPR021027	Transposase, putative, helix-turn-helix domain
LQQA01000012.1_00153	58d5847201494a20171cee2d63566e02	467	MobiDBLite	mobidb-lite	consensus disorder prediction	430	456	-	T	44047
LQQA01000012.1_00153	58d5847201494a20171cee2d63566e02	467	TIGRFAM	TIGR01766	tspaseT_teng_C: transposase, IS605 OrfB family	308	380	5.8e-10	T	44047	IPR010095	Transposase IS605, OrfB, C-terminal
LQQA01000012.1_00153	58d5847201494a20171cee2d63566e02	467	Pfam	PF01385	Probable transposase	220	339	3.7e-19	T	44047	IPR001959	Probable transposase, IS891/IS1136/IS1341
LQQA01000012.1_00153	58d5847201494a20171cee2d63566e02	467	Coils	Coil		260	280	-	T	44047
LQQA01000012.1_00153	58d5847201494a20171cee2d63566e02	467	MobiDBLite	mobidb-lite	consensus disorder prediction	269	289	-	T	44047
LQQA01000012.1_00153	58d5847201494a20171cee2d63566e02	467	Pfam	PF07282	Putative transposase DNA-binding domain	353	421	2.3e-18	T	44047	IPR010095	Transposase IS605, OrfB, C-terminal
QQBJ01000022.1_00186	7a8429f7c6ef046853a6b95640bbae6b	282	MobiDBLite	mobidb-lite	consensus disorder prediction	110	129	-	T	44047
JROA01000004.1_00007	0f022ba34b7e66b3e2b4b2e670e8f5f6	134	MobiDBLite	mobidb-lite	consensus disorder prediction	101	134	-	T	44047
JROA01000003.1_00003	c1050a2867cb31518da0209b2825cf28	230	Pfam	PF00872	Transposase, Mutator family	6	130	6.1e-26	T	44047	IPR001207	Transposase, mutator type	GO:0003677|GO:0004803|GO:0006313
JROA01000003.1_00003	c1050a2867cb31518da0209b2825cf28	230	ProSitePatterns	PS01007	Transposases, Mutator family, signature.	10	34	-	T	44047	IPR001207	Transposase, mutator type	GO:0003677|GO:0004803|GO:0006313
JROA01000003.1_00003	c1050a2867cb31518da0209b2825cf28	230	MobiDBLite	mobidb-lite	consensus disorder prediction	128	208	-	T	44047
JROA01000003.1_00003	c1050a2867cb31518da0209b2825cf28	230	MobiDBLite	mobidb-lite	consensus disorder prediction	163	197	-	T	44047
MBGF01000111.1_00045	6092a4b155ff93293ed733992f62e49f	312	MobiDBLite	mobidb-lite	consensus disorder prediction	93	112	-	T	44047
MBGF01000111.1_00045	6092a4b155ff93293ed733992f62e49f	312	MobiDBLite	mobidb-lite	consensus disorder prediction	150	171	-	T	44047
MBGF01000111.1_00045	6092a4b155ff93293ed733992f62e49f	312	MobiDBLite	mobidb-lite	consensus disorder prediction	125	149	-	T	44047
MBGF01000111.1_00045	6092a4b155ff93293ed733992f62e49f	312	MobiDBLite	mobidb-lite	consensus disorder prediction	82	200	-	T	44047
BCSZ01000078.1_00002	132fb4e2b40a9d05d5d7c9328317de5f	134	MobiDBLite	mobidb-lite	consensus disorder prediction	91	126	-	T	44047
BCSZ01000078.1_00002	132fb4e2b40a9d05d5d7c9328317de5f	134	Gene3D	G3DSA:3.40.50.1390		2	105	2.3e-33	T	44047	IPR036162	Resolvase-like, N-terminal catalytic domain superfamily	GO:0000150|GO:0003677|GO:0006310
BCSZ01000078.1_00002	132fb4e2b40a9d05d5d7c9328317de5f	134	SMART	SM00857		3	108	2.3e-28	T	44047	IPR006119	Resolvase, N-terminal catalytic domain	GO:0000150|GO:0003677|GO:0006310
BCSZ01000078.1_00002	132fb4e2b40a9d05d5d7c9328317de5f	134	SUPERFAMILY	SSF53041		1	100	4.32e-30	T	44047	IPR036162	Resolvase-like, N-terminal catalytic domain superfamily	GO:0000150|GO:0003677|GO:0006310
BCSZ01000078.1_00002	132fb4e2b40a9d05d5d7c9328317de5f	134	MobiDBLite	mobidb-lite	consensus disorder prediction	89	126	-	T	44047
BCSZ01000078.1_00002	132fb4e2b40a9d05d5d7c9328317de5f	134	ProSitePatterns	PS00397	Site-specific recombinases active site.	6	14	-	T	44047	IPR006118	Recombinase, conserved site	GO:0000150|GO:0006310
BCSZ01000078.1_00002	132fb4e2b40a9d05d5d7c9328317de5f	134	ProSitePatterns	PS00398	Site-specific recombinases signature 2.	56	68	-	T	44047	IPR006118	Recombinase, conserved site	GO:0000150|GO:0006310
BCSZ01000078.1_00002	132fb4e2b40a9d05d5d7c9328317de5f	134	CDD	cd03768	SR_ResInv	3	96	4.51918e-39	T	44047
BCSZ01000078.1_00002	132fb4e2b40a9d05d5d7c9328317de5f	134	ProSiteProfiles	PS51736	Resolvase/invertase-type recombinase catalytic domain profile.	2	134	23.694	T	44047	IPR006119	Resolvase, N-terminal catalytic domain	GO:0000150|GO:0003677|GO:0006310
BCSZ01000078.1_00002	132fb4e2b40a9d05d5d7c9328317de5f	134	Pfam	PF00239	Resolvase, N terminal domain	4	101	4.2e-28	T	44047	IPR006119	Resolvase, N-terminal catalytic domain	GO:0000150|GO:0003677|GO:0006310
LZSN01000071.1_00005	d3caa666d434acf0144dcf0b8e639262	831	MobiDBLite	mobidb-lite	consensus disorder prediction	696	721	-	T	44047
LZSN01000071.1_00005	d3caa666d434acf0144dcf0b8e639262	831	Gene3D	G3DSA:3.40.50.300		118	342	4.9e-10	T	44047
LZSN01000071.1_00005	d3caa666d434acf0144dcf0b8e639262	831	SUPERFAMILY	SSF52540		119	323	3.19e-14	T	44047	IPR027417	P-loop containing nucleoside triphosphate hydrolase
LZSN01000071.1_00005	d3caa666d434acf0144dcf0b8e639262	831	SMART	SM00974		27	113	5.9e-07	T	44047	IPR018306	Bacteriophage T5, Orf172 DNA-binding
QQBJ01000022.1_00036	aa4c5b811913dcf09db32db65f1d6a22	242	Pfam	PF00929	Exonuclease	89	216	1e-09	T	44047	IPR013520	Exonuclease, RNase T/DNA polymerase III
QQBJ01000022.1_00036	aa4c5b811913dcf09db32db65f1d6a22	242	Gene3D	G3DSA:3.30.420.10		85	241	1.9e-27	T	44047	IPR036397	Ribonuclease H superfamily	GO:0003676
QQBJ01000022.1_00036	aa4c5b811913dcf09db32db65f1d6a22	242	SMART	SM00479		87	241	4.4e-13	T	44047	IPR013520	Exonuclease, RNase T/DNA polymerase III
QQBJ01000022.1_00036	aa4c5b811913dcf09db32db65f1d6a22	242	CDD	cd06127	DEDDh	89	236	2.19025e-27	T	44047
QQBJ01000022.1_00036	aa4c5b811913dcf09db32db65f1d6a22	242	SUPERFAMILY	SSF53098		85	239	9.11e-23	T	44047	IPR012337	Ribonuclease H-like superfamily
VTHG01000009.1_00010	e10112221b4ca77ae5c23d625989b219	67	MobiDBLite	mobidb-lite	consensus disorder prediction	1	26	-	T	44047
MZMR01000001.1_00010	e10112221b4ca77ae5c23d625989b219	67	MobiDBLite	mobidb-lite	consensus disorder prediction	1	26	-	T	44047
LQQA01000012.1_00164	f5c9e9eb772f63f8110d3495c5496f4c	789	MobiDBLite	mobidb-lite	consensus disorder prediction	386	417	-	T	44047
LQQA01000012.1_00164	f5c9e9eb772f63f8110d3495c5496f4c	789	MobiDBLite	mobidb-lite	consensus disorder prediction	296	310	-	T	44047
LQQA01000012.1_00164	f5c9e9eb772f63f8110d3495c5496f4c	789	MobiDBLite	mobidb-lite	consensus disorder prediction	461	501	-	T	44047
LQQA01000012.1_00164	f5c9e9eb772f63f8110d3495c5496f4c	789	MobiDBLite	mobidb-lite	consensus disorder prediction	1	23	-	T	44047
LQQA01000012.1_00164	f5c9e9eb772f63f8110d3495c5496f4c	789	MobiDBLite	mobidb-lite	consensus disorder prediction	266	295	-	T	44047
LQQA01000012.1_00164	f5c9e9eb772f63f8110d3495c5496f4c	789	MobiDBLite	mobidb-lite	consensus disorder prediction	467	487	-	T	44047
LQQA01000012.1_00164	f5c9e9eb772f63f8110d3495c5496f4c	789	MobiDBLite	mobidb-lite	consensus disorder prediction	223	327	-	T	44047
LQQA01000012.1_00164	f5c9e9eb772f63f8110d3495c5496f4c	789	MobiDBLite	mobidb-lite	consensus disorder prediction	1	15	-	T	44047
JYNU01000028.1_00011	5b6d7d61a200cd1cf0629b70817865e9	171	MobiDBLite	mobidb-lite	consensus disorder prediction	105	131	-	T	44047
UGQM01000005.1_00045	5b6d7d61a200cd1cf0629b70817865e9	171	MobiDBLite	mobidb-lite	consensus disorder prediction	105	131	-	T	44047
ANBP01000025.1_00018	919c29822841986d1b7c4d81c6b7d0d0	346	SUPERFAMILY	SSF50331		241	345	9.45e-14	T	44047	IPR008995	Molybdate/tungstate binding, C-terminal
ANBP01000025.1_00018	919c29822841986d1b7c4d81c6b7d0d0	346	SMART	SM00382		31	214	1.5e-16	T	44047	IPR003593	AAA+ ATPase domain
ANBP01000025.1_00018	919c29822841986d1b7c4d81c6b7d0d0	346	Pfam	PF08402	TOBE domain	274	343	2.5e-12	T	44047	IPR013611	Transport-associated OB, type 2	GO:0005524|GO:0022857|GO:0043190|GO:0055085
ANBP01000025.1_00018	919c29822841986d1b7c4d81c6b7d0d0	346	Pfam	PF00005	ABC transporter	22	164	2e-35	T	44047	IPR003439	ABC transporter-like	GO:0005524|GO:0016887
ANBP01000025.1_00018	919c29822841986d1b7c4d81c6b7d0d0	346	Gene3D	G3DSA:3.40.50.300		5	263	5.8e-80	T	44047
ANBP01000025.1_00018	919c29822841986d1b7c4d81c6b7d0d0	346	SUPERFAMILY	SSF52540		7	244	8.38e-85	T	44047	IPR027417	P-loop containing nucleoside triphosphate hydrolase
ANBP01000025.1_00018	919c29822841986d1b7c4d81c6b7d0d0	346	ProSiteProfiles	PS50893	ATP-binding cassette, ABC transporter-type domain profile.	7	237	31.599	T	44047	IPR003439	ABC transporter-like	GO:0005524|GO:0016887
ANBP01000025.1_00018	919c29822841986d1b7c4d81c6b7d0d0	346	ProSitePatterns	PS00211	ABC transporters family signature.	137	151	-	T	44047	IPR017871	ABC transporter, conserved site	GO:0005524|GO:0016887
BCSZ01000010.1_00001	a5c4509a80a2c8d26e35914ccb977add	460	SUPERFAMILY	SSF52540		202	439	1.41e-46	T	44047	IPR027417	P-loop containing nucleoside triphosphate hydrolase
BCSZ01000010.1_00001	a5c4509a80a2c8d26e35914ccb977add	460	SUPERFAMILY	SSF48024		23	134	6.54e-37	T	44047	IPR036185	DNA helicase, DnaB-like, N-terminal domain superfamily	GO:0003678|GO:0005524|GO:0006260
BCSZ01000010.1_00001	a5c4509a80a2c8d26e35914ccb977add	460	CDD	cd00984	DnaB_C	209	437	7.89382e-110	T	44047	IPR007694	DNA helicase, DnaB-like, C-terminal	GO:0003678|GO:0005524|GO:0006260	Reactome: R-HSA-2151201
BCSZ01000010.1_00001	a5c4509a80a2c8d26e35914ccb977add	460	SMART	SM00382		219	417	0.00022	T	44047	IPR003593	AAA+ ATPase domain
BCSZ01000010.1_00001	a5c4509a80a2c8d26e35914ccb977add	460	ProSiteProfiles	PS51199	Superfamily 4 helicase domain profile.	196	460	87.013	T	44047	IPR007694	DNA helicase, DnaB-like, C-terminal	GO:0003678|GO:0005524|GO:0006260	Reactome: R-HSA-2151201
BCSZ01000010.1_00001	a5c4509a80a2c8d26e35914ccb977add	460	Gene3D	G3DSA:1.10.860.10		24	167	3.1e-59	T	44047	IPR016136	DNA helicase DnaB, N-terminal/DNA primase DnaG, C-terminal
BCSZ01000010.1_00001	a5c4509a80a2c8d26e35914ccb977add	460	Gene3D	G3DSA:3.40.50.300		185	460	8.4e-92	T	44047
BCSZ01000010.1_00001	a5c4509a80a2c8d26e35914ccb977add	460	Pfam	PF03796	DnaB-like helicase C terminal domain	202	458	2.2e-88	T	44047	IPR007694	DNA helicase, DnaB-like, C-terminal	GO:0003678|GO:0005524|GO:0006260	Reactome: R-HSA-2151201
BCSZ01000010.1_00001	a5c4509a80a2c8d26e35914ccb977add	460	MobiDBLite	mobidb-lite	consensus disorder prediction	1	26	-	T	44047
BCSZ01000010.1_00001	a5c4509a80a2c8d26e35914ccb977add	460	Pfam	PF00772	DnaB-like helicase N terminal domain	24	126	1.5e-32	T	44047	IPR007693	DNA helicase, DnaB-like, N-terminal	GO:0003678|GO:0005524|GO:0006260
BCSZ01000010.1_00001	a5c4509a80a2c8d26e35914ccb977add	460	TIGRFAM	TIGR00665	DnaB: replicative DNA helicase	25	459	8e-145	T	44047	IPR007692	DNA helicase, DnaB type	GO:0003677|GO:0003678|GO:0005524|GO:0006260
NPKR01000012.1_00139	17ea7c0af2bcbda693bedd7166c49b11	114	CDD	cd06587	VOC	9	108	4.85584e-07	T	44047
NPKR01000012.1_00139	17ea7c0af2bcbda693bedd7166c49b11	114	Gene3D	G3DSA:3.10.180.10		4	113	8.8e-11	T	44047	IPR029068	Glyoxalase/Bleomycin resistance protein/Dihydroxybiphenyl dioxygenase
NPKR01000012.1_00139	17ea7c0af2bcbda693bedd7166c49b11	114	SUPERFAMILY	SSF54593		9	111	5.5e-14	T	44047	IPR029068	Glyoxalase/Bleomycin resistance protein/Dihydroxybiphenyl dioxygenase
NPKR01000012.1_00139	17ea7c0af2bcbda693bedd7166c49b11	114	ProSiteProfiles	PS51819	Vicinal oxygen chelate (VOC) domain profile.	5	114	10.301	T	44047	IPR037523	Vicinal oxygen chelate (VOC) domain
JROA01000002.1_00137	8d6f22be1b2ffee906db30d7ca6c6adc	236	ProSitePatterns	PS00211	ABC transporters family signature.	158	172	-	T	44047	IPR017871	ABC transporter, conserved site	GO:0005524|GO:0016887
JROA01000002.1_00137	8d6f22be1b2ffee906db30d7ca6c6adc	236	Pfam	PF00005	ABC transporter	40	185	9.9e-28	T	44047	IPR003439	ABC transporter-like	GO:0005524|GO:0016887
JROA01000002.1_00137	8d6f22be1b2ffee906db30d7ca6c6adc	236	Gene3D	G3DSA:3.40.50.300		19	236	1.4e-54	T	44047
JROA01000002.1_00137	8d6f22be1b2ffee906db30d7ca6c6adc	236	SMART	SM00382		49	233	7.9e-13	T	44047	IPR003593	AAA+ ATPase domain
JROA01000002.1_00137	8d6f22be1b2ffee906db30d7ca6c6adc	236	ProSiteProfiles	PS50893	ATP-binding cassette, ABC transporter-type domain profile.	21	236	18.954	T	44047	IPR003439	ABC transporter-like	GO:0005524|GO:0016887
JROA01000002.1_00137	8d6f22be1b2ffee906db30d7ca6c6adc	236	SUPERFAMILY	SSF52540		21	234	4.21e-51	T	44047	IPR027417	P-loop containing nucleoside triphosphate hydrolase
LIPZ01000076.1_00011	42ea2c4496cf7cbda1f8a75d08bafc3e	93	MobiDBLite	mobidb-lite	consensus disorder prediction	1	20	-	T	44047
CTEF01000009.1_00094	70198f2011bac43f8979748d169b7978	92	CDD	cd18785	SF2_C	1	35	3.35612e-09	T	44047
CTEF01000009.1_00094	70198f2011bac43f8979748d169b7978	92	Gene3D	G3DSA:3.40.50.300		1	75	7.8e-12	T	44047
CTEF01000009.1_00094	70198f2011bac43f8979748d169b7978	92	SUPERFAMILY	SSF52540		1	39	4.25e-06	T	44047	IPR027417	P-loop containing nucleoside triphosphate hydrolase
LQOP01000029.1_00079	70198f2011bac43f8979748d169b7978	92	CDD	cd18785	SF2_C	1	35	3.35612e-09	T	44047
LQOP01000029.1_00079	70198f2011bac43f8979748d169b7978	92	Gene3D	G3DSA:3.40.50.300		1	75	7.8e-12	T	44047
LQOP01000029.1_00079	70198f2011bac43f8979748d169b7978	92	SUPERFAMILY	SSF52540		1	39	4.25e-06	T	44047	IPR027417	P-loop containing nucleoside triphosphate hydrolase
LIPZ01000010.1_00111	018cc5b1121bce3ff6e722788a2604c2	186	Gene3D	G3DSA:2.120.10.30		80	185	2e-07	T	44047	IPR011042	Six-bladed beta-propeller, TolB-like
LIPZ01000010.1_00111	018cc5b1121bce3ff6e722788a2604c2	186	SUPERFAMILY	SSF82171		93	172	2.62e-06	T	44047
JROA01000002.1_00237	87ffcc5666a56142d00efd648f08bec0	242	MobiDBLite	mobidb-lite	consensus disorder prediction	1	38	-	T	44047
JROA01000002.1_00237	87ffcc5666a56142d00efd648f08bec0	242	MobiDBLite	mobidb-lite	consensus disorder prediction	1	30	-	T	44047
LGTW01000027.1_00131	e37c1ec9e395e316b349e47b5c242c9d	321	MobiDBLite	mobidb-lite	consensus disorder prediction	30	67	-	T	44047
LGTW01000027.1_00131	e37c1ec9e395e316b349e47b5c242c9d	321	MobiDBLite	mobidb-lite	consensus disorder prediction	24	94	-	T	44047
LGTW01000027.1_00131	e37c1ec9e395e316b349e47b5c242c9d	321	Pfam	PF17964	Bacterial Ig domain	95	167	4.9e-25	T	44047	IPR041280	Bacterial Ig domain, transpeptidase-associated
LGTW01000027.1_00131	e37c1ec9e395e316b349e47b5c242c9d	321	CDD	cd13431	LDT_IgD_like_1	84	178	3.09992e-33	T	44047
LGTW01000027.1_00131	e37c1ec9e395e316b349e47b5c242c9d	321	Gene3D	G3DSA:2.40.440.10		178	305	2.9e-50	T	44047	IPR038063	L,D-transpeptidase catalytic domain-like
LGTW01000027.1_00131	e37c1ec9e395e316b349e47b5c242c9d	321	Gene3D	G3DSA:2.60.40.3710		86	177	6e-29	T	44047
LGTW01000027.1_00131	e37c1ec9e395e316b349e47b5c242c9d	321	CDD	cd16913	YkuD_like	183	303	2.23308e-30	T	44047
LGTW01000027.1_00131	e37c1ec9e395e316b349e47b5c242c9d	321	SUPERFAMILY	SSF141523		178	303	3.92e-32	T	44047	IPR038063	L,D-transpeptidase catalytic domain-like
LGTW01000027.1_00131	e37c1ec9e395e316b349e47b5c242c9d	321	Pfam	PF03734	L,D-transpeptidase catalytic domain	183	303	4.6e-20	T	44047	IPR005490	L,D-transpeptidase catalytic domain	GO:0016740
AGJJ02000003.1_00107	5a564661adc87c52dc573659b43090cb	140	Gene3D	G3DSA:2.30.110.10		3	139	1e-35	T	44047	IPR012349	FMN-binding split barrel	GO:0048037
AGJJ02000003.1_00107	5a564661adc87c52dc573659b43090cb	140	SUPERFAMILY	SSF50475		38	125	2.38e-05	T	44047
AGJJ02000003.1_00107	5a564661adc87c52dc573659b43090cb	140	Pfam	PF04075	F420H(2)-dependent quinone reductase	14	137	1.4e-25	T	44047	IPR004378	F420H(2)-dependent quinone reductase	GO:0016491|GO:0055114
AGJJ02000003.1_00107	5a564661adc87c52dc573659b43090cb	140	TIGRFAM	TIGR00026	hi_GC_TIGR00026: deazaflavin-dependent oxidoreductase, nitroreductase family	27	137	1.3e-23	T	44047	IPR004378	F420H(2)-dependent quinone reductase	GO:0016491|GO:0055114
RXJU01000078.1_00015	c0c526543db57547caeea537e59a5fde	840	Gene3D	G3DSA:3.40.1110.10		468	589	6.3e-85	T	44047	IPR023299	P-type ATPase, cytoplasmic domain N	GO:0000166	Reactome: R-HSA-936837
RXJU01000078.1_00015	c0c526543db57547caeea537e59a5fde	840	SFLD	SFLDF00027	p-type atpase	438	709	2.705e-43	T	44047
RXJU01000078.1_00015	c0c526543db57547caeea537e59a5fde	840	SUPERFAMILY	SSF55008		20	90	2.36e-18	T	44047	IPR036163	Heavy metal-associated domain superfamily	GO:0030001|GO:0046872
RXJU01000078.1_00015	c0c526543db57547caeea537e59a5fde	840	Gene3D	G3DSA:2.70.150.20		250	362	6.1e-36	T	44047
RXJU01000078.1_00015	c0c526543db57547caeea537e59a5fde	840	PRINTS	PR00943	Copper-transporting ATPase signature	380	394	8.7e-06	T	44047
RXJU01000078.1_00015	c0c526543db57547caeea537e59a5fde	840	PRINTS	PR00943	Copper-transporting ATPase signature	634	651	8.7e-06	T	44047
RXJU01000078.1_00015	c0c526543db57547caeea537e59a5fde	840	PRINTS	PR00943	Copper-transporting ATPase signature	691	705	8.7e-06	T	44047
RXJU01000078.1_00015	c0c526543db57547caeea537e59a5fde	840	PRINTS	PR00943	Copper-transporting ATPase signature	440	455	8.7e-06	T	44047
RXJU01000078.1_00015	c0c526543db57547caeea537e59a5fde	840	ProSitePatterns	PS00154	E1-E2 ATPases phosphorylation site.	459	465	-	T	44047	IPR018303	P-type ATPase, phosphorylation site		Reactome: R-HSA-936837
RXJU01000078.1_00015	c0c526543db57547caeea537e59a5fde	840	TIGRFAM	TIGR01511	ATPase-IB1_Cu: copper-translocating P-type ATPase	221	760	3.4e-152	T	44047
RXJU01000078.1_00015	c0c526543db57547caeea537e59a5fde	840	TIGRFAM	TIGR01494	ATPase_P-type: HAD ATPase, P-type, family IC	231	737	4.5e-84	T	44047	IPR001757	P-type ATPase	GO:0016021	Reactome: R-HSA-936837
RXJU01000078.1_00015	c0c526543db57547caeea537e59a5fde	840	MobiDBLite	mobidb-lite	consensus disorder prediction	1	20	-	T	44047
RXJU01000078.1_00015	c0c526543db57547caeea537e59a5fde	840	SFLD	SFLDS00003	Haloacid Dehalogenase	438	709	2.705e-43	T	44047
RXJU01000078.1_00015	c0c526543db57547caeea537e59a5fde	840	SUPERFAMILY	SSF81665		226	781	4.32e-14	T	44047	IPR023298	P-type ATPase, transmembrane domain superfamily		Reactome: R-HSA-936837
RXJU01000078.1_00015	c0c526543db57547caeea537e59a5fde	840	Pfam	PF00122	E1-E2 ATPase	260	435	8.3e-55	T	44047
RXJU01000078.1_00015	c0c526543db57547caeea537e59a5fde	840	SUPERFAMILY	SSF56784		455	757	1.9e-52	T	44047	IPR036412	HAD-like superfamily
RXJU01000078.1_00015	c0c526543db57547caeea537e59a5fde	840	Pfam	PF00702	haloacid dehalogenase-like hydrolase	453	671	4.1e-43	T	44047
RXJU01000078.1_00015	c0c526543db57547caeea537e59a5fde	840	TIGRFAM	TIGR01525	ATPase-IB_hvy: heavy metal translocating P-type ATPase	176	759	1.9e-173	T	44047	IPR027256	P-type ATPase, subfamily IB	GO:0006812|GO:0016021|GO:0019829	Reactome: R-HSA-936837
RXJU01000078.1_00015	c0c526543db57547caeea537e59a5fde	840	CDD	cd00371	HMA	27	85	1.23404e-17	T	44047	IPR006121	Heavy metal-associated domain, HMA	GO:0030001|GO:0046872
RXJU01000078.1_00015	c0c526543db57547caeea537e59a5fde	840	ProSiteProfiles	PS50846	Heavy-metal-associated domain profile.	25	89	19.502	T	44047	IPR006121	Heavy metal-associated domain, HMA	GO:0030001|GO:0046872
RXJU01000078.1_00015	c0c526543db57547caeea537e59a5fde	840	Pfam	PF00403	Heavy-metal-associated domain	28	85	4.2e-09	T	44047	IPR006121	Heavy metal-associated domain, HMA	GO:0030001|GO:0046872
RXJU01000078.1_00015	c0c526543db57547caeea537e59a5fde	840	CDD	cd02094	P-type_ATPase_Cu-like	116	760	0	T	44047
RXJU01000078.1_00015	c0c526543db57547caeea537e59a5fde	840	PRINTS	PR00119	P-type cation-transporting ATPase superfamily signature	307	321	2.7e-23	T	44047
RXJU01000078.1_00015	c0c526543db57547caeea537e59a5fde	840	PRINTS	PR00119	P-type cation-transporting ATPase superfamily signature	457	471	2.7e-23	T	44047
RXJU01000078.1_00015	c0c526543db57547caeea537e59a5fde	840	PRINTS	PR00119	P-type cation-transporting ATPase superfamily signature	604	614	2.7e-23	T	44047
RXJU01000078.1_00015	c0c526543db57547caeea537e59a5fde	840	PRINTS	PR00119	P-type cation-transporting ATPase superfamily signature	657	676	2.7e-23	T	44047
RXJU01000078.1_00015	c0c526543db57547caeea537e59a5fde	840	PRINTS	PR00119	P-type cation-transporting ATPase superfamily signature	680	692	2.7e-23	T	44047
RXJU01000078.1_00015	c0c526543db57547caeea537e59a5fde	840	SUPERFAMILY	SSF81653		263	357	2.48e-26	T	44047	IPR008250	P-type ATPase, A domain superfamily		Reactome: R-HSA-936837
RXJU01000078.1_00015	c0c526543db57547caeea537e59a5fde	840	Gene3D	G3DSA:3.40.50.1000		438	709	6.3e-85	T	44047	IPR023214	HAD superfamily
RXJU01000078.1_00015	c0c526543db57547caeea537e59a5fde	840	ProSitePatterns	PS01047	Heavy-metal-associated domain.	30	58	-	T	44047	IPR017969	Heavy-metal-associated, conserved site	GO:0030001|GO:0046872
RXJU01000078.1_00015	c0c526543db57547caeea537e59a5fde	840	Coils	Coil		353	373	-	T	44047
RXJU01000078.1_00015	c0c526543db57547caeea537e59a5fde	840	Gene3D	G3DSA:3.30.70.100		23	91	1.2e-17	T	44047
JROA01000002.1_00136	8d80c740fae7c5cf46c4d4ee248a3476	243	SUPERFAMILY	SSF52540		21	238	7.3e-55	T	44047	IPR027417	P-loop containing nucleoside triphosphate hydrolase
JROA01000002.1_00136	8d80c740fae7c5cf46c4d4ee248a3476	243	ProSiteProfiles	PS50893	ATP-binding cassette, ABC transporter-type domain profile.	21	243	19.128	T	44047	IPR003439	ABC transporter-like	GO:0005524|GO:0016887
JROA01000002.1_00136	8d80c740fae7c5cf46c4d4ee248a3476	243	Pfam	PF00005	ABC transporter	41	181	4.4e-30	T	44047	IPR003439	ABC transporter-like	GO:0005524|GO:0016887
JROA01000002.1_00136	8d80c740fae7c5cf46c4d4ee248a3476	243	ProSitePatterns	PS00211	ABC transporters family signature.	154	168	-	T	44047	IPR017871	ABC transporter, conserved site	GO:0005524|GO:0016887
JROA01000002.1_00136	8d80c740fae7c5cf46c4d4ee248a3476	243	Gene3D	G3DSA:3.40.50.300		19	243	1e-53	T	44047
JROA01000002.1_00136	8d80c740fae7c5cf46c4d4ee248a3476	243	SMART	SM00382		49	230	1.4e-13	T	44047	IPR003593	AAA+ ATPase domain
UGQM01000005.1_00007	f2947add2ffd47da311ea3c1815ad015	234	Pfam	PF02467	Transcription factor WhiB	19	65	3.2e-07	T	44047	IPR034768	WhiB-like iron-sulfur binding domain
UGQM01000005.1_00007	f2947add2ffd47da311ea3c1815ad015	234	MobiDBLite	mobidb-lite	consensus disorder prediction	90	115	-	T	44047
UGQM01000005.1_00007	f2947add2ffd47da311ea3c1815ad015	234	ProSiteProfiles	PS51674	4Fe-4S WhiB-like (Wbl)-type iron-sulfur binding domain profile.	18	72	18.664	T	44047	IPR034768	WhiB-like iron-sulfur binding domain
NPKR01000012.1_00031	366d2bc96b6234982c3b9cf40ef76fca	227	Pfam	PF04250	Protein of unknown function (DUF429)	7	215	4.1e-39	T	44047	IPR007362	Protein of unknown function DUF429
LZSN01000086.1_00010	4714591e60677721aaec96a2f68e55cf	243	Pfam	PF01936	NYN domain	2	187	3.3e-06	T	44047	IPR021139	NYN domain, limkain-b1-type
LZSN01000086.1_00010	4714591e60677721aaec96a2f68e55cf	243	CDD	cd18722	PIN_NicB-like	2	195	6.98433e-14	T	44047
JROA01000002.1_00118	ffa76fcec3c944e797bcfddfca43eecd	732	SUPERFAMILY	SSF56349		404	589	1.74e-19	T	44047	IPR011010	DNA breaking-rejoining enzyme, catalytic core	GO:0003677
JROA01000002.1_00118	ffa76fcec3c944e797bcfddfca43eecd	732	ProSiteProfiles	PS51898	Tyrosine recombinase domain profile.	369	586	16.51	T	44047
JROA01000002.1_00118	ffa76fcec3c944e797bcfddfca43eecd	732	Pfam	PF00589	Phage integrase family	406	575	4e-09	T	44047	IPR002104	Integrase, catalytic domain	GO:0003677|GO:0006310|GO:0015074
JROA01000002.1_00118	ffa76fcec3c944e797bcfddfca43eecd	732	Gene3D	G3DSA:1.10.443.10		378	590	1.2e-19	T	44047	IPR013762	Integrase-like, catalytic domain superfamily	GO:0003677|GO:0006310|GO:0015074
MBGF01000111.1_00056	f55e0f3da37703a153ac40c41e30f945	513	Pfam	PF03237	Terminase-like family	65	278	1.3e-09	T	44047	IPR004921	Terminase large subunit, T4likevirus-type
MBGF01000111.1_00056	f55e0f3da37703a153ac40c41e30f945	513	Gene3D	G3DSA:3.40.50.300		44	220	2.7e-06	T	44047
SSGC01000161.1_00009	3407c6f069563ca262593ec5cba2e73c	194	Pfam	PF09167	Domain of unknown function (DUF1942)	32	154	9e-43	T	44047	IPR015250	MPT63-like	GO:0005615
SSGC01000161.1_00009	3407c6f069563ca262593ec5cba2e73c	194	SUPERFAMILY	SSF81982		29	156	6.67e-46	T	44047
SSGC01000161.1_00009	3407c6f069563ca262593ec5cba2e73c	194	Gene3D	G3DSA:2.60.40.1240		28	155	1.3e-45	T	44047	IPR029050	Immunoprotective extracellular, immunoglobulin-like domain superfamily
JYNU01000023.1_00067	9570ae7f9ee95c9db09d6cf01d7ca94e	81	Pfam	PF00462	Glutaredoxin	4	62	1.9e-14	T	44047	IPR002109	Glutaredoxin	GO:0009055|GO:0015035|GO:0045454
JYNU01000023.1_00067	9570ae7f9ee95c9db09d6cf01d7ca94e	81	TIGRFAM	TIGR02194	GlrX_NrdH: glutaredoxin-like protein NrdH	4	72	7.1e-30	T	44047	IPR011909	Glutaredoxin-like protein NrdH	GO:0045454
JYNU01000023.1_00067	9570ae7f9ee95c9db09d6cf01d7ca94e	81	CDD	cd02976	NrdH	4	72	1.19852e-27	T	44047
JYNU01000023.1_00067	9570ae7f9ee95c9db09d6cf01d7ca94e	81	ProSiteProfiles	PS51354	Glutaredoxin domain profile.	1	81	12.541	T	44047	IPR002109	Glutaredoxin	GO:0009055|GO:0015035|GO:0045454
JYNU01000023.1_00067	9570ae7f9ee95c9db09d6cf01d7ca94e	81	Gene3D	G3DSA:3.40.30.10		2	78	1.3e-26	T	44047	IPR036249	Thioredoxin-like superfamily
JYNU01000023.1_00067	9570ae7f9ee95c9db09d6cf01d7ca94e	81	SUPERFAMILY	SSF52833		4	73	2.33e-18	T	44047	IPR036249	Thioredoxin-like superfamily
LN879426.1_00003	11be11eef94e0f5f04621ba0645c740e	95	MobiDBLite	mobidb-lite	consensus disorder prediction	1	22	-	T	44047
LQPP01000078.1_00046	11be11eef94e0f5f04621ba0645c740e	95	MobiDBLite	mobidb-lite	consensus disorder prediction	1	22	-	T	44047
JYNL01000015.1_00035	de610c982db58c4009365c764d0dd46d	60	TIGRFAM	TIGR01552	phd_fam: prevent-host-death family protein	14	58	2.2e-14	T	44047
JYNL01000015.1_00035	de610c982db58c4009365c764d0dd46d	60	Pfam	PF02604	Antitoxin Phd_YefM, type II toxin-antitoxin system	14	57	4.9e-14	T	44047	IPR006442	Type II toxin-antitoxin system, antitoxin Phd/YefM
JYNL01000015.1_00035	de610c982db58c4009365c764d0dd46d	60	Gene3D	G3DSA:3.40.1620.10		11	59	8.7e-09	T	44047
JYNL01000015.1_00035	de610c982db58c4009365c764d0dd46d	60	SUPERFAMILY	SSF143120		13	58	3.79e-12	T	44047	IPR036165	YefM-like superfamily
LAUZ02000104.1_00012	3f337f6231cfc09f85609d1791b028b3	226	Pfam	PF00440	Bacterial regulatory proteins, tetR family	46	91	1.2e-10	T	44047	IPR001647	DNA-binding HTH domain, TetR-type	GO:0003677
LAUZ02000104.1_00012	3f337f6231cfc09f85609d1791b028b3	226	Gene3D	G3DSA:1.10.357.10		22	226	5.3e-34	T	44047
LAUZ02000104.1_00012	3f337f6231cfc09f85609d1791b028b3	226	SUPERFAMILY	SSF48498		110	222	2.35e-11	T	44047	IPR036271	Tetracyclin repressor-like, C-terminal domain superfamily
LAUZ02000104.1_00012	3f337f6231cfc09f85609d1791b028b3	226	ProSiteProfiles	PS50977	TetR-type HTH domain profile.	39	99	16.671	T	44047	IPR001647	DNA-binding HTH domain, TetR-type	GO:0003677
LAUZ02000104.1_00012	3f337f6231cfc09f85609d1791b028b3	226	SUPERFAMILY	SSF46689		32	112	8.21e-14	T	44047	IPR009057	Homeobox-like domain superfamily	GO:0003677
LAUZ02000104.1_00012	3f337f6231cfc09f85609d1791b028b3	226	Pfam	PF13977	BetI-type transcriptional repressor, C-terminal	137	221	1.9e-12	T	44047	IPR039538	BetI-type transcriptional repressor, C-terminal
BCSZ01000010.1_00005	36bf91f3d2c0fbea4fdaaa2680164153	237	Pfam	PF07799	Protein of unknown function (DUF1643)	26	159	2.6e-33	T	44047	IPR012441	Protein of unknown function DUF1643
MVIH01000034.1_00022	cca70d12252828994c54ee7c2020b380	126	Gene3D	G3DSA:1.10.1220.180		48	123	1.7e-05	T	44047
VTHG01000009.1_00109	dbd40faab4988541d082b64a82684c0c	578	Gene3D	G3DSA:3.40.50.300		5	262	2.1e-36	T	44047
VTHG01000009.1_00109	dbd40faab4988541d082b64a82684c0c	578	SUPERFAMILY	SSF52540		9	254	1.26e-19	T	44047	IPR027417	P-loop containing nucleoside triphosphate hydrolase
VTHG01000009.1_00109	dbd40faab4988541d082b64a82684c0c	578	Pfam	PF01935	Helicase HerA, central domain	8	54	4.7e-06	T	44047	IPR002789	Helicase HerA, central domain
MZMR01000001.1_00109	dbd40faab4988541d082b64a82684c0c	578	Gene3D	G3DSA:3.40.50.300		5	262	2.1e-36	T	44047
MZMR01000001.1_00109	dbd40faab4988541d082b64a82684c0c	578	SUPERFAMILY	SSF52540		9	254	1.26e-19	T	44047	IPR027417	P-loop containing nucleoside triphosphate hydrolase
MZMR01000001.1_00109	dbd40faab4988541d082b64a82684c0c	578	Pfam	PF01935	Helicase HerA, central domain	8	54	4.7e-06	T	44047	IPR002789	Helicase HerA, central domain
LFOD01000008.1_00112	6e018169bc5291a61c1cb56aae19dd9d	996	Pfam	PF12846	AAA-like domain	614	900	1.2e-06	T	44047
LFOD01000008.1_00112	6e018169bc5291a61c1cb56aae19dd9d	996	Gene3D	G3DSA:3.40.50.300		614	883	9.9e-08	T	44047
LFOD01000008.1_00112	6e018169bc5291a61c1cb56aae19dd9d	996	Gene3D	G3DSA:1.10.8.730		671	793	9.9e-08	T	44047
LFOD01000008.1_00112	6e018169bc5291a61c1cb56aae19dd9d	996	SUPERFAMILY	SSF52540		571	883	1.94e-12	T	44047	IPR027417	P-loop containing nucleoside triphosphate hydrolase
VTHH01000013.1_00076	d39add62e31cd6d377e474cdd59e3cb2	678	Coils	Coil		263	283	-	T	44047
VTHH01000013.1_00076	d39add62e31cd6d377e474cdd59e3cb2	678	MobiDBLite	mobidb-lite	consensus disorder prediction	660	678	-	T	44047
VTHH01000013.1_00076	d39add62e31cd6d377e474cdd59e3cb2	678	MobiDBLite	mobidb-lite	consensus disorder prediction	509	528	-	T	44047
VTHH01000013.1_00076	d39add62e31cd6d377e474cdd59e3cb2	678	MobiDBLite	mobidb-lite	consensus disorder prediction	334	410	-	T	44047
VTHH01000013.1_00076	d39add62e31cd6d377e474cdd59e3cb2	678	MobiDBLite	mobidb-lite	consensus disorder prediction	448	548	-	T	44047
VTHH01000013.1_00076	d39add62e31cd6d377e474cdd59e3cb2	678	MobiDBLite	mobidb-lite	consensus disorder prediction	484	508	-	T	44047
VTHH01000013.1_00076	d39add62e31cd6d377e474cdd59e3cb2	678	MobiDBLite	mobidb-lite	consensus disorder prediction	461	483	-	T	44047
VTHH01000013.1_00076	d39add62e31cd6d377e474cdd59e3cb2	678	MobiDBLite	mobidb-lite	consensus disorder prediction	145	225	-	T	44047
VTHH01000013.1_00076	d39add62e31cd6d377e474cdd59e3cb2	678	MobiDBLite	mobidb-lite	consensus disorder prediction	145	159	-	T	44047
VTHH01000013.1_00076	d39add62e31cd6d377e474cdd59e3cb2	678	MobiDBLite	mobidb-lite	consensus disorder prediction	641	678	-	T	44047
VTHH01000013.1_00076	d39add62e31cd6d377e474cdd59e3cb2	678	MobiDBLite	mobidb-lite	consensus disorder prediction	96	122	-	T	44047
VTHH01000013.1_00076	d39add62e31cd6d377e474cdd59e3cb2	678	Pfam	PF10774	Domain of unknown function (DUF4226)	223	333	3.4e-19	T	44047	IPR019710	Protein of unknown function DUF4226
VTHH01000013.1_00076	d39add62e31cd6d377e474cdd59e3cb2	678	MobiDBLite	mobidb-lite	consensus disorder prediction	346	372	-	T	44047
MZMR01000015.1_00070	d39add62e31cd6d377e474cdd59e3cb2	678	Coils	Coil		263	283	-	T	44047
MZMR01000015.1_00070	d39add62e31cd6d377e474cdd59e3cb2	678	MobiDBLite	mobidb-lite	consensus disorder prediction	660	678	-	T	44047
MZMR01000015.1_00070	d39add62e31cd6d377e474cdd59e3cb2	678	MobiDBLite	mobidb-lite	consensus disorder prediction	509	528	-	T	44047
MZMR01000015.1_00070	d39add62e31cd6d377e474cdd59e3cb2	678	MobiDBLite	mobidb-lite	consensus disorder prediction	334	410	-	T	44047
MZMR01000015.1_00070	d39add62e31cd6d377e474cdd59e3cb2	678	MobiDBLite	mobidb-lite	consensus disorder prediction	448	548	-	T	44047
MZMR01000015.1_00070	d39add62e31cd6d377e474cdd59e3cb2	678	MobiDBLite	mobidb-lite	consensus disorder prediction	484	508	-	T	44047
MZMR01000015.1_00070	d39add62e31cd6d377e474cdd59e3cb2	678	MobiDBLite	mobidb-lite	consensus disorder prediction	461	483	-	T	44047
MZMR01000015.1_00070	d39add62e31cd6d377e474cdd59e3cb2	678	MobiDBLite	mobidb-lite	consensus disorder prediction	145	225	-	T	44047
MZMR01000015.1_00070	d39add62e31cd6d377e474cdd59e3cb2	678	MobiDBLite	mobidb-lite	consensus disorder prediction	145	159	-	T	44047
MZMR01000015.1_00070	d39add62e31cd6d377e474cdd59e3cb2	678	MobiDBLite	mobidb-lite	consensus disorder prediction	641	678	-	T	44047
MZMR01000015.1_00070	d39add62e31cd6d377e474cdd59e3cb2	678	MobiDBLite	mobidb-lite	consensus disorder prediction	96	122	-	T	44047
MZMR01000015.1_00070	d39add62e31cd6d377e474cdd59e3cb2	678	Pfam	PF10774	Domain of unknown function (DUF4226)	223	333	3.4e-19	T	44047	IPR019710	Protein of unknown function DUF4226
MZMR01000015.1_00070	d39add62e31cd6d377e474cdd59e3cb2	678	MobiDBLite	mobidb-lite	consensus disorder prediction	346	372	-	T	44047
VTHG01000015.1_00076	d39add62e31cd6d377e474cdd59e3cb2	678	Coils	Coil		263	283	-	T	44047
VTHG01000015.1_00076	d39add62e31cd6d377e474cdd59e3cb2	678	MobiDBLite	mobidb-lite	consensus disorder prediction	660	678	-	T	44047
VTHG01000015.1_00076	d39add62e31cd6d377e474cdd59e3cb2	678	MobiDBLite	mobidb-lite	consensus disorder prediction	509	528	-	T	44047
VTHG01000015.1_00076	d39add62e31cd6d377e474cdd59e3cb2	678	MobiDBLite	mobidb-lite	consensus disorder prediction	334	410	-	T	44047
VTHG01000015.1_00076	d39add62e31cd6d377e474cdd59e3cb2	678	MobiDBLite	mobidb-lite	consensus disorder prediction	448	548	-	T	44047
VTHG01000015.1_00076	d39add62e31cd6d377e474cdd59e3cb2	678	MobiDBLite	mobidb-lite	consensus disorder prediction	484	508	-	T	44047
VTHG01000015.1_00076	d39add62e31cd6d377e474cdd59e3cb2	678	MobiDBLite	mobidb-lite	consensus disorder prediction	461	483	-	T	44047
VTHG01000015.1_00076	d39add62e31cd6d377e474cdd59e3cb2	678	MobiDBLite	mobidb-lite	consensus disorder prediction	145	225	-	T	44047
VTHG01000015.1_00076	d39add62e31cd6d377e474cdd59e3cb2	678	MobiDBLite	mobidb-lite	consensus disorder prediction	145	159	-	T	44047
VTHG01000015.1_00076	d39add62e31cd6d377e474cdd59e3cb2	678	MobiDBLite	mobidb-lite	consensus disorder prediction	641	678	-	T	44047
VTHG01000015.1_00076	d39add62e31cd6d377e474cdd59e3cb2	678	MobiDBLite	mobidb-lite	consensus disorder prediction	96	122	-	T	44047
VTHG01000015.1_00076	d39add62e31cd6d377e474cdd59e3cb2	678	Pfam	PF10774	Domain of unknown function (DUF4226)	223	333	3.4e-19	T	44047	IPR019710	Protein of unknown function DUF4226
VTHG01000015.1_00076	d39add62e31cd6d377e474cdd59e3cb2	678	MobiDBLite	mobidb-lite	consensus disorder prediction	346	372	-	T	44047
VTGV01000017.1_00003	d39add62e31cd6d377e474cdd59e3cb2	678	Coils	Coil		263	283	-	T	44047
VTGV01000017.1_00003	d39add62e31cd6d377e474cdd59e3cb2	678	MobiDBLite	mobidb-lite	consensus disorder prediction	660	678	-	T	44047
VTGV01000017.1_00003	d39add62e31cd6d377e474cdd59e3cb2	678	MobiDBLite	mobidb-lite	consensus disorder prediction	509	528	-	T	44047
VTGV01000017.1_00003	d39add62e31cd6d377e474cdd59e3cb2	678	MobiDBLite	mobidb-lite	consensus disorder prediction	334	410	-	T	44047
VTGV01000017.1_00003	d39add62e31cd6d377e474cdd59e3cb2	678	MobiDBLite	mobidb-lite	consensus disorder prediction	448	548	-	T	44047
VTGV01000017.1_00003	d39add62e31cd6d377e474cdd59e3cb2	678	MobiDBLite	mobidb-lite	consensus disorder prediction	484	508	-	T	44047
VTGV01000017.1_00003	d39add62e31cd6d377e474cdd59e3cb2	678	MobiDBLite	mobidb-lite	consensus disorder prediction	461	483	-	T	44047
VTGV01000017.1_00003	d39add62e31cd6d377e474cdd59e3cb2	678	MobiDBLite	mobidb-lite	consensus disorder prediction	145	225	-	T	44047
VTGV01000017.1_00003	d39add62e31cd6d377e474cdd59e3cb2	678	MobiDBLite	mobidb-lite	consensus disorder prediction	145	159	-	T	44047
VTGV01000017.1_00003	d39add62e31cd6d377e474cdd59e3cb2	678	MobiDBLite	mobidb-lite	consensus disorder prediction	641	678	-	T	44047
VTGV01000017.1_00003	d39add62e31cd6d377e474cdd59e3cb2	678	MobiDBLite	mobidb-lite	consensus disorder prediction	96	122	-	T	44047
VTGV01000017.1_00003	d39add62e31cd6d377e474cdd59e3cb2	678	Pfam	PF10774	Domain of unknown function (DUF4226)	223	333	3.4e-19	T	44047	IPR019710	Protein of unknown function DUF4226
VTGV01000017.1_00003	d39add62e31cd6d377e474cdd59e3cb2	678	MobiDBLite	mobidb-lite	consensus disorder prediction	346	372	-	T	44047
AGIQ01000010.1_00120	098935c67b643c8dfea4e70ded5b2ba9	249	MobiDBLite	mobidb-lite	consensus disorder prediction	1	22	-	T	44047
AGIQ01000010.1_00120	098935c67b643c8dfea4e70ded5b2ba9	249	MobiDBLite	mobidb-lite	consensus disorder prediction	205	249	-	T	44047
UGQM01000009.1_00005	2decc45791fd3a6b8be4ef81f10c0193	225	Pfam	PF05901	Excalibur calcium-binding domain	189	224	1.8e-12	T	44047	IPR008613	Excalibur calcium-binding domain
UGQM01000009.1_00005	2decc45791fd3a6b8be4ef81f10c0193	225	SMART	SM00894		188	224	1.9e-17	T	44047	IPR008613	Excalibur calcium-binding domain
UGQM01000009.1_00005	2decc45791fd3a6b8be4ef81f10c0193	225	MobiDBLite	mobidb-lite	consensus disorder prediction	135	169	-	T	44047
UGQM01000009.1_00005	2decc45791fd3a6b8be4ef81f10c0193	225	Pfam	PF07510	Protein of unknown function (DUF1524)	32	126	4.7e-13	T	44047	IPR011089	Domain of unknown function DUF1524
UGQM01000009.1_00005	2decc45791fd3a6b8be4ef81f10c0193	225	MobiDBLite	mobidb-lite	consensus disorder prediction	136	155	-	T	44047
MZMR01000015.1_00155	f650dc63962d7fa35002cc2797faa887	112	MobiDBLite	mobidb-lite	consensus disorder prediction	1	20	-	T	44047
VTHG01000015.1_00158	f650dc63962d7fa35002cc2797faa887	112	MobiDBLite	mobidb-lite	consensus disorder prediction	1	20	-	T	44047
VTGV01000017.1_00086	f650dc63962d7fa35002cc2797faa887	112	MobiDBLite	mobidb-lite	consensus disorder prediction	1	20	-	T	44047
VTHH01000013.1_00158	f650dc63962d7fa35002cc2797faa887	112	MobiDBLite	mobidb-lite	consensus disorder prediction	1	20	-	T	44047
JXST01000040.1_00057	9aa4616e4d7fb1d730f30bdd0de4d353	191	Gene3D	G3DSA:3.90.1720.10		40	188	3.9e-38	T	44047
JXST01000040.1_00057	9aa4616e4d7fb1d730f30bdd0de4d353	191	Pfam	PF00877	NlpC/P60 family	88	175	6.5e-21	T	44047	IPR000064	Endopeptidase, NLPC/P60 domain
JXST01000040.1_00057	9aa4616e4d7fb1d730f30bdd0de4d353	191	SUPERFAMILY	SSF54001		73	181	2.62e-32	T	44047	IPR038765	Papain-like cysteine peptidase superfamily
MZMR01000001.1_00071	d52aa9b7f144aa4b9c877d6f1d23abb3	107	Coils	Coil		21	41	-	T	44047
MZMR01000001.1_00071	d52aa9b7f144aa4b9c877d6f1d23abb3	107	MobiDBLite	mobidb-lite	consensus disorder prediction	67	107	-	T	44047
VTHG01000009.1_00071	d52aa9b7f144aa4b9c877d6f1d23abb3	107	Coils	Coil		21	41	-	T	44047
VTHG01000009.1_00071	d52aa9b7f144aa4b9c877d6f1d23abb3	107	MobiDBLite	mobidb-lite	consensus disorder prediction	67	107	-	T	44047
NPKR01000012.1_00192	ed6038cae4c402660f4af3b57ad2797e	108	Gene3D	G3DSA:1.10.287.1060		3	97	1.4e-05	T	44047
NPKR01000012.1_00192	ed6038cae4c402660f4af3b57ad2797e	108	SUPERFAMILY	SSF140453		6	97	1.96e-05	T	44047	IPR036689	ESAT-6-like superfamily
SSGC01000161.1_00028	eb1f7642f072c10c7146a0b321fcfb05	745	MobiDBLite	mobidb-lite	consensus disorder prediction	646	678	-	T	44047
JYNL01000017.1_00012	eb1f7642f072c10c7146a0b321fcfb05	745	MobiDBLite	mobidb-lite	consensus disorder prediction	646	678	-	T	44047
BCQY01000043.1_00012	eb1f7642f072c10c7146a0b321fcfb05	745	MobiDBLite	mobidb-lite	consensus disorder prediction	646	678	-	T	44047
LGTW01000027.1_00103	0956a1058604c200264c7da5479351b9	211	Pfam	PF13649	Methyltransferase domain	46	143	4.8e-20	T	44047	IPR041698	Methyltransferase domain 25
LGTW01000027.1_00103	0956a1058604c200264c7da5479351b9	211	Gene3D	G3DSA:3.40.50.150		29	208	4.6e-32	T	44047
LGTW01000027.1_00103	0956a1058604c200264c7da5479351b9	211	CDD	cd02440	AdoMet_MTases	45	152	1.50697e-16	T	44047
LGTW01000027.1_00103	0956a1058604c200264c7da5479351b9	211	SUPERFAMILY	SSF53335		32	199	3.53e-32	T	44047	IPR029063	S-adenosyl-L-methionine-dependent methyltransferase
FUWC01000007.1_00015	adb1272455962afabcb9e99b1a29a8a5	1811	Coils	Coil		1498	1518	-	T	44047
FUWC01000007.1_00015	adb1272455962afabcb9e99b1a29a8a5	1811	Pfam	PF08751	TrwC relaxase	8	430	3.7e-92	T	44047	IPR014862	TrwC relaxase
FUWC01000007.1_00015	adb1272455962afabcb9e99b1a29a8a5	1811	Coils	Coil		1799	1811	-	T	44047
FUWC01000007.1_00015	adb1272455962afabcb9e99b1a29a8a5	1811	Coils	Coil		1338	1358	-	T	44047
FUWC01000007.1_00015	adb1272455962afabcb9e99b1a29a8a5	1811	CDD	cd17933	DEXSc_RecD-like	598	760	5.12055e-22	T	44047
FUWC01000007.1_00015	adb1272455962afabcb9e99b1a29a8a5	1811	SUPERFAMILY	SSF52540		719	978	4.51e-23	T	44047	IPR027417	P-loop containing nucleoside triphosphate hydrolase
FUWC01000007.1_00015	adb1272455962afabcb9e99b1a29a8a5	1811	Gene3D	G3DSA:3.40.50.300		586	760	1e-35	T	44047
FUWC01000007.1_00015	adb1272455962afabcb9e99b1a29a8a5	1811	Pfam	PF13604	AAA domain	594	795	1.8e-56	T	44047
FUWC01000007.1_00015	adb1272455962afabcb9e99b1a29a8a5	1811	Gene3D	G3DSA:2.30.30.940		842	925	1e-35	T	44047
FUWC01000007.1_00015	adb1272455962afabcb9e99b1a29a8a5	1811	Coils	Coil		1766	1786	-	T	44047
FUWC01000007.1_00015	adb1272455962afabcb9e99b1a29a8a5	1811	CDD	cd18809	SF1_C_RecD	924	974	5.38135e-07	T	44047
FUWC01000007.1_00015	adb1272455962afabcb9e99b1a29a8a5	1811	Gene3D	G3DSA:3.40.50.300		761	974	1e-35	T	44047
FUWC01000007.1_00015	adb1272455962afabcb9e99b1a29a8a5	1811	SUPERFAMILY	SSF55464		2	433	3.34e-68	T	44047
FUWC01000007.1_00015	adb1272455962afabcb9e99b1a29a8a5	1811	SUPERFAMILY	SSF52540		591	750	1.8e-20	T	44047	IPR027417	P-loop containing nucleoside triphosphate hydrolase
LT546210.1_00077	eddc896748030411bb0eed2d6011a5d0	142	MobiDBLite	mobidb-lite	consensus disorder prediction	33	65	-	T	44047
LGTW01000027.1_00040	97f7eb9ed029b889f450f052e0911040	227	MobiDBLite	mobidb-lite	consensus disorder prediction	34	60	-	T	44047
LGTW01000027.1_00040	97f7eb9ed029b889f450f052e0911040	227	MobiDBLite	mobidb-lite	consensus disorder prediction	1	63	-	T	44047
MIHA01000037.1_00027	72186078ce1d0d96db16c48d6bd3f701	108	Gene3D	G3DSA:3.40.30.10		1	75	1.4e-05	T	44047	IPR036249	Thioredoxin-like superfamily
QJJU01000023.1_00067	a18248947507f0233ac22857922ab23a	124	ProSiteProfiles	PS50987	ArsR-type HTH domain profile.	15	109	26.368	T	44047	IPR001845	HTH ArsR-type DNA-binding domain	GO:0003700|GO:0006355
QJJU01000023.1_00067	a18248947507f0233ac22857922ab23a	124	Pfam	PF01022	Bacterial regulatory protein, arsR family	33	77	9.6e-13	T	44047	IPR001845	HTH ArsR-type DNA-binding domain	GO:0003700|GO:0006355
QJJU01000023.1_00067	a18248947507f0233ac22857922ab23a	124	SUPERFAMILY	SSF46785		14	102	2.69e-24	T	44047	IPR036390	Winged helix DNA-binding domain superfamily
QJJU01000023.1_00067	a18248947507f0233ac22857922ab23a	124	Gene3D	G3DSA:1.10.10.10		2	119	8e-34	T	44047	IPR036388	Winged helix-like DNA-binding domain superfamily
QJJU01000023.1_00067	a18248947507f0233ac22857922ab23a	124	CDD	cd00090	HTH_ARSR	30	92	3.67709e-18	T	44047	IPR011991	ArsR-like helix-turn-helix domain
QJJU01000023.1_00067	a18248947507f0233ac22857922ab23a	124	PRINTS	PR00778	Bacterial regulatory protein ArsR family signature	74	89	1.1e-12	T	44047	IPR001845	HTH ArsR-type DNA-binding domain	GO:0003700|GO:0006355
QJJU01000023.1_00067	a18248947507f0233ac22857922ab23a	124	PRINTS	PR00778	Bacterial regulatory protein ArsR family signature	59	74	1.1e-12	T	44047	IPR001845	HTH ArsR-type DNA-binding domain	GO:0003700|GO:0006355
QJJU01000023.1_00067	a18248947507f0233ac22857922ab23a	124	PRINTS	PR00778	Bacterial regulatory protein ArsR family signature	27	42	1.1e-12	T	44047	IPR001845	HTH ArsR-type DNA-binding domain	GO:0003700|GO:0006355
QJJU01000023.1_00067	a18248947507f0233ac22857922ab23a	124	SMART	SM00418		25	103	3.7e-28	T	44047	IPR001845	HTH ArsR-type DNA-binding domain	GO:0003700|GO:0006355
CYSI01000006.1_00065	3078213ed0729e5a153b59d15eddaa60	568	MobiDBLite	mobidb-lite	consensus disorder prediction	493	510	-	T	44047
CYSI01000006.1_00065	3078213ed0729e5a153b59d15eddaa60	568	MobiDBLite	mobidb-lite	consensus disorder prediction	547	561	-	T	44047
CYSI01000006.1_00065	3078213ed0729e5a153b59d15eddaa60	568	MobiDBLite	mobidb-lite	consensus disorder prediction	527	568	-	T	44047
CYSI01000006.1_00065	3078213ed0729e5a153b59d15eddaa60	568	MobiDBLite	mobidb-lite	consensus disorder prediction	481	510	-	T	44047
ANBS01000014.1_00003	3078213ed0729e5a153b59d15eddaa60	568	MobiDBLite	mobidb-lite	consensus disorder prediction	493	510	-	T	44047
ANBS01000014.1_00003	3078213ed0729e5a153b59d15eddaa60	568	MobiDBLite	mobidb-lite	consensus disorder prediction	547	561	-	T	44047
ANBS01000014.1_00003	3078213ed0729e5a153b59d15eddaa60	568	MobiDBLite	mobidb-lite	consensus disorder prediction	527	568	-	T	44047
ANBS01000014.1_00003	3078213ed0729e5a153b59d15eddaa60	568	MobiDBLite	mobidb-lite	consensus disorder prediction	481	510	-	T	44047
BCQY01000012.1_00306	4b5ade946f70abfe9e56b0eac7a72b6f	148	ProSiteProfiles	PS51257	Prokaryotic membrane lipoprotein lipid attachment site profile.	1	23	5	T	44047
JYNL01000009.1_00316	4b5ade946f70abfe9e56b0eac7a72b6f	148	ProSiteProfiles	PS51257	Prokaryotic membrane lipoprotein lipid attachment site profile.	1	23	5	T	44047
BCSZ01000078.1_00009	19eb520d5017570ebe938d3c0fd08cd5	175	MobiDBLite	mobidb-lite	consensus disorder prediction	1	20	-	T	44047
BCSZ01000078.1_00009	19eb520d5017570ebe938d3c0fd08cd5	175	MobiDBLite	mobidb-lite	consensus disorder prediction	1	18	-	T	44047
FUWC01000007.1_00009	aadaaeef1391de586bccf9fc2c2b7f2e	352	MobiDBLite	mobidb-lite	consensus disorder prediction	73	92	-	T	44047
JROA01000002.1_00015	8562a6f84e3aceb5952b22f73fd9a980	129	CDD	cd00090	HTH_ARSR	41	108	4.69459e-17	T	44047	IPR011991	ArsR-like helix-turn-helix domain
JROA01000002.1_00015	8562a6f84e3aceb5952b22f73fd9a980	129	SUPERFAMILY	SSF46785		23	114	2.32e-22	T	44047	IPR036390	Winged helix DNA-binding domain superfamily
JROA01000002.1_00015	8562a6f84e3aceb5952b22f73fd9a980	129	SMART	SM00418		38	116	1.1e-19	T	44047	IPR001845	HTH ArsR-type DNA-binding domain	GO:0003700|GO:0006355
JROA01000002.1_00015	8562a6f84e3aceb5952b22f73fd9a980	129	ProSiteProfiles	PS50987	ArsR-type HTH domain profile.	28	122	22.349	T	44047	IPR001845	HTH ArsR-type DNA-binding domain	GO:0003700|GO:0006355
JROA01000002.1_00015	8562a6f84e3aceb5952b22f73fd9a980	129	Pfam	PF01022	Bacterial regulatory protein, arsR family	45	92	9.6e-12	T	44047	IPR001845	HTH ArsR-type DNA-binding domain	GO:0003700|GO:0006355
JROA01000002.1_00015	8562a6f84e3aceb5952b22f73fd9a980	129	Gene3D	G3DSA:1.10.10.10		5	117	1.8e-25	T	44047	IPR036388	Winged helix-like DNA-binding domain superfamily
JROA01000002.1_00015	8562a6f84e3aceb5952b22f73fd9a980	129	PRINTS	PR00778	Bacterial regulatory protein ArsR family signature	60	71	4.8e-17	T	44047	IPR001845	HTH ArsR-type DNA-binding domain	GO:0003700|GO:0006355
JROA01000002.1_00015	8562a6f84e3aceb5952b22f73fd9a980	129	PRINTS	PR00778	Bacterial regulatory protein ArsR family signature	40	55	4.8e-17	T	44047	IPR001845	HTH ArsR-type DNA-binding domain	GO:0003700|GO:0006355
JROA01000002.1_00015	8562a6f84e3aceb5952b22f73fd9a980	129	PRINTS	PR00778	Bacterial regulatory protein ArsR family signature	73	88	4.8e-17	T	44047	IPR001845	HTH ArsR-type DNA-binding domain	GO:0003700|GO:0006355
JROA01000002.1_00015	8562a6f84e3aceb5952b22f73fd9a980	129	PRINTS	PR00778	Bacterial regulatory protein ArsR family signature	88	103	4.8e-17	T	44047	IPR001845	HTH ArsR-type DNA-binding domain	GO:0003700|GO:0006355
ANBP01000025.1_00023	a8bebf9f0c00edacd2f6e810fdaf1207	135	SUPERFAMILY	SSF50475		8	134	1.04e-24	T	44047
ANBP01000025.1_00023	a8bebf9f0c00edacd2f6e810fdaf1207	135	TIGRFAM	TIGR03668	Rv0121_F420: PPOX class probable F420-dependent enzyme, Rv0121 family	3	134	2e-63	T	44047	IPR019967	F420-dependent enzyme, PPOX class, family Rv0121, probable
ANBP01000025.1_00023	a8bebf9f0c00edacd2f6e810fdaf1207	135	Pfam	PF01243	Pyridoxamine 5'-phosphate oxidase	8	97	1.5e-17	T	44047	IPR011576	Pyridoxamine 5'-phosphate oxidase, putative		Reactome: R-HSA-964975
ANBP01000025.1_00023	a8bebf9f0c00edacd2f6e810fdaf1207	135	Gene3D	G3DSA:2.30.110.10		2	135	4.2e-46	T	44047	IPR012349	FMN-binding split barrel	GO:0048037
LZSK01000094.1_00049	6b749b7a34a0088689a901f4440c71b9	112	MobiDBLite	mobidb-lite	consensus disorder prediction	1	32	-	T	44047
LZSK01000094.1_00049	6b749b7a34a0088689a901f4440c71b9	112	MobiDBLite	mobidb-lite	consensus disorder prediction	16	32	-	T	44047
NPKR01000012.1_00079	3d7803ef73ce151f836d50326254e1c9	288	TIGRFAM	TIGR02438	catachol_actin: catechol 1,2-dioxygenase	9	286	5e-144	T	44047	IPR012800	Catechol 1,2-dioxygenase, actinobacteria
NPKR01000012.1_00079	3d7803ef73ce151f836d50326254e1c9	288	Pfam	PF00775	Dioxygenase	110	284	8.8e-58	T	44047	IPR000627	Intradiol ring-cleavage dioxygenase, C-terminal	GO:0003824|GO:0006725|GO:0008199|GO:0055114
NPKR01000012.1_00079	3d7803ef73ce151f836d50326254e1c9	288	Gene3D	G3DSA:2.60.130.10		104	286	3.9e-64	T	44047	IPR015889	Intradiol ring-cleavage dioxygenase, core	GO:0005506|GO:0016702|GO:0055114
NPKR01000012.1_00079	3d7803ef73ce151f836d50326254e1c9	288	SUPERFAMILY	SSF49482		31	286	6.67e-74	T	44047	IPR015889	Intradiol ring-cleavage dioxygenase, core	GO:0005506|GO:0016702|GO:0055114
NPKR01000012.1_00079	3d7803ef73ce151f836d50326254e1c9	288	Pfam	PF04444	Catechol dioxygenase N terminus	40	106	6.2e-16	T	44047	IPR007535	Catechol dioxygenase, N-terminal	GO:0005506|GO:0009712|GO:0018576|GO:0055114
NPKR01000012.1_00079	3d7803ef73ce151f836d50326254e1c9	288	MobiDBLite	mobidb-lite	consensus disorder prediction	1	15	-	T	44047
NPKR01000012.1_00079	3d7803ef73ce151f836d50326254e1c9	288	Gene3D	G3DSA:1.10.8.580		33	103	5.9e-31	T	44047	IPR043029	Catechol 1,2-dioxygenase multimerisation domain
NPKR01000012.1_00079	3d7803ef73ce151f836d50326254e1c9	288	MobiDBLite	mobidb-lite	consensus disorder prediction	266	288	-	T	44047
NPKR01000012.1_00079	3d7803ef73ce151f836d50326254e1c9	288	MobiDBLite	mobidb-lite	consensus disorder prediction	1	35	-	T	44047
RXJU01000029.1_00060	a6c9867c3f6e27a3ded462b8a9513a6e	291	MobiDBLite	mobidb-lite	consensus disorder prediction	179	198	-	T	44047
RXJU01000029.1_00060	a6c9867c3f6e27a3ded462b8a9513a6e	291	MobiDBLite	mobidb-lite	consensus disorder prediction	179	197	-	T	44047
RXJU01000029.1_00060	a6c9867c3f6e27a3ded462b8a9513a6e	291	Pfam	PF03787	RAMP superfamily	40	251	1.6e-10	T	44047	IPR005537	CRISPR type III-associated protein
LDPU01000005.1_00036	e65ace7af75d07764321a35e82cd1249	198	Pfam	PF00872	Transposase, Mutator family	2	147	4.9e-27	T	44047	IPR001207	Transposase, mutator type	GO:0003677|GO:0004803|GO:0006313
LDPU01000005.1_00036	e65ace7af75d07764321a35e82cd1249	198	MobiDBLite	mobidb-lite	consensus disorder prediction	175	198	-	T	44047
LDPU01000005.1_00036	e65ace7af75d07764321a35e82cd1249	198	ProSitePatterns	PS01007	Transposases, Mutator family, signature.	6	30	-	T	44047	IPR001207	Transposase, mutator type	GO:0003677|GO:0004803|GO:0006313
LDPU01000007.1_00002	92fa6ee05ff855475170fcde149a4338	153	MobiDBLite	mobidb-lite	consensus disorder prediction	1	18	-	T	44047
LDPU01000007.1_00002	92fa6ee05ff855475170fcde149a4338	153	MobiDBLite	mobidb-lite	consensus disorder prediction	1	35	-	T	44047
LN879426.1_00074	c7a942aed70ac6a53fe27699d4163492	750	MobiDBLite	mobidb-lite	consensus disorder prediction	676	690	-	T	44047
LN879426.1_00074	c7a942aed70ac6a53fe27699d4163492	750	MobiDBLite	mobidb-lite	consensus disorder prediction	614	675	-	T	44047
LN879426.1_00074	c7a942aed70ac6a53fe27699d4163492	750	MobiDBLite	mobidb-lite	consensus disorder prediction	704	724	-	T	44047
LN879426.1_00074	c7a942aed70ac6a53fe27699d4163492	750	MobiDBLite	mobidb-lite	consensus disorder prediction	524	539	-	T	44047
LN879426.1_00074	c7a942aed70ac6a53fe27699d4163492	750	MobiDBLite	mobidb-lite	consensus disorder prediction	727	741	-	T	44047
LN879426.1_00074	c7a942aed70ac6a53fe27699d4163492	750	MobiDBLite	mobidb-lite	consensus disorder prediction	613	750	-	T	44047
LN879426.1_00074	c7a942aed70ac6a53fe27699d4163492	750	MobiDBLite	mobidb-lite	consensus disorder prediction	524	575	-	T	44047
JYNL01000015.1_00010	6290f68ef99fdfb3ab3c02a80c1ce05d	102	Coils	Coil		58	92	-	T	44047
JYNL01000015.1_00010	6290f68ef99fdfb3ab3c02a80c1ce05d	102	SUPERFAMILY	SSF46689		2	91	2.33e-17	T	44047	IPR009057	Homeobox-like domain superfamily	GO:0003677
JYNL01000015.1_00010	6290f68ef99fdfb3ab3c02a80c1ce05d	102	Pfam	PF01527	Transposase	3	77	9.7e-09	T	44047	IPR002514	Transposase IS3/IS911family	GO:0003677|GO:0004803|GO:0006313
JYNL01000015.1_00010	6290f68ef99fdfb3ab3c02a80c1ce05d	102	Gene3D	G3DSA:1.10.10.60		7	94	1.1e-15	T	44047
JYNL01000015.1_00010	6290f68ef99fdfb3ab3c02a80c1ce05d	102	MobiDBLite	mobidb-lite	consensus disorder prediction	47	67	-	T	44047
AUWT01000066.1_00034	65795824536e62f2f64c50a10c24694a	247	SUPERFAMILY	SSF46689		27	92	6.16e-12	T	44047	IPR009057	Homeobox-like domain superfamily	GO:0003677
AUWT01000066.1_00034	65795824536e62f2f64c50a10c24694a	247	SUPERFAMILY	SSF48498		99	242	1.26e-18	T	44047	IPR036271	Tetracyclin repressor-like, C-terminal domain superfamily
AUWT01000066.1_00034	65795824536e62f2f64c50a10c24694a	247	ProSiteProfiles	PS50977	TetR-type HTH domain profile.	27	87	17.242	T	44047	IPR001647	DNA-binding HTH domain, TetR-type	GO:0003677
AUWT01000066.1_00034	65795824536e62f2f64c50a10c24694a	247	Gene3D	G3DSA:1.10.357.10		97	243	9.7e-25	T	44047
AUWT01000066.1_00034	65795824536e62f2f64c50a10c24694a	247	Pfam	PF00440	Bacterial regulatory proteins, tetR family	34	76	2.5e-06	T	44047	IPR001647	DNA-binding HTH domain, TetR-type	GO:0003677
AUWT01000066.1_00034	65795824536e62f2f64c50a10c24694a	247	Pfam	PF02909	Tetracyclin repressor-like, C-terminal domain	98	241	2e-11	T	44047	IPR004111	Tetracycline repressor TetR, C-terminal	GO:0045892
AUWT01000066.1_00034	65795824536e62f2f64c50a10c24694a	247	Gene3D	G3DSA:1.10.10.60		24	87	8.4e-21	T	44047
LQPC01000006.1_00023	65795824536e62f2f64c50a10c24694a	247	SUPERFAMILY	SSF46689		27	92	6.16e-12	T	44047	IPR009057	Homeobox-like domain superfamily	GO:0003677
LQPC01000006.1_00023	65795824536e62f2f64c50a10c24694a	247	SUPERFAMILY	SSF48498		99	242	1.26e-18	T	44047	IPR036271	Tetracyclin repressor-like, C-terminal domain superfamily
LQPC01000006.1_00023	65795824536e62f2f64c50a10c24694a	247	ProSiteProfiles	PS50977	TetR-type HTH domain profile.	27	87	17.242	T	44047	IPR001647	DNA-binding HTH domain, TetR-type	GO:0003677
LQPC01000006.1_00023	65795824536e62f2f64c50a10c24694a	247	Gene3D	G3DSA:1.10.357.10		97	243	9.7e-25	T	44047
LQPC01000006.1_00023	65795824536e62f2f64c50a10c24694a	247	Pfam	PF00440	Bacterial regulatory proteins, tetR family	34	76	2.5e-06	T	44047	IPR001647	DNA-binding HTH domain, TetR-type	GO:0003677
LQPC01000006.1_00023	65795824536e62f2f64c50a10c24694a	247	Pfam	PF02909	Tetracyclin repressor-like, C-terminal domain	98	241	2e-11	T	44047	IPR004111	Tetracycline repressor TetR, C-terminal	GO:0045892
LQPC01000006.1_00023	65795824536e62f2f64c50a10c24694a	247	Gene3D	G3DSA:1.10.10.60		24	87	8.4e-21	T	44047
LAUZ02000066.1_00026	65795824536e62f2f64c50a10c24694a	247	SUPERFAMILY	SSF46689		27	92	6.16e-12	T	44047	IPR009057	Homeobox-like domain superfamily	GO:0003677
LAUZ02000066.1_00026	65795824536e62f2f64c50a10c24694a	247	SUPERFAMILY	SSF48498		99	242	1.26e-18	T	44047	IPR036271	Tetracyclin repressor-like, C-terminal domain superfamily
LAUZ02000066.1_00026	65795824536e62f2f64c50a10c24694a	247	ProSiteProfiles	PS50977	TetR-type HTH domain profile.	27	87	17.242	T	44047	IPR001647	DNA-binding HTH domain, TetR-type	GO:0003677
LAUZ02000066.1_00026	65795824536e62f2f64c50a10c24694a	247	Gene3D	G3DSA:1.10.357.10		97	243	9.7e-25	T	44047
LAUZ02000066.1_00026	65795824536e62f2f64c50a10c24694a	247	Pfam	PF00440	Bacterial regulatory proteins, tetR family	34	76	2.5e-06	T	44047	IPR001647	DNA-binding HTH domain, TetR-type	GO:0003677
LAUZ02000066.1_00026	65795824536e62f2f64c50a10c24694a	247	Pfam	PF02909	Tetracyclin repressor-like, C-terminal domain	98	241	2e-11	T	44047	IPR004111	Tetracycline repressor TetR, C-terminal	GO:0045892
LAUZ02000066.1_00026	65795824536e62f2f64c50a10c24694a	247	Gene3D	G3DSA:1.10.10.60		24	87	8.4e-21	T	44047
AGJJ02000003.1_00213	6730b9d656c3926a0cb6467178be0816	197	SUPERFAMILY	SSF53098		6	182	2.5e-46	T	44047	IPR012337	Ribonuclease H-like superfamily
AGJJ02000003.1_00213	6730b9d656c3926a0cb6467178be0816	197	SMART	SM00479		10	175	1.3e-41	T	44047	IPR013520	Exonuclease, RNase T/DNA polymerase III
AGJJ02000003.1_00213	6730b9d656c3926a0cb6467178be0816	197	TIGRFAM	TIGR00573	dnaq: exonuclease, DNA polymerase III, epsilon subunit family	6	177	1.5e-24	T	44047	IPR006054	DNA polymerase III epsilon subunit, exonuclease domain	GO:0003677|GO:0003887|GO:0006260
AGJJ02000003.1_00213	6730b9d656c3926a0cb6467178be0816	197	Pfam	PF00929	Exonuclease	12	165	9.7e-24	T	44047	IPR013520	Exonuclease, RNase T/DNA polymerase III
AGJJ02000003.1_00213	6730b9d656c3926a0cb6467178be0816	197	CDD	cd06127	DEDDh	12	166	1.3557e-49	T	44047
AGJJ02000003.1_00213	6730b9d656c3926a0cb6467178be0816	197	Gene3D	G3DSA:3.30.420.10		4	178	9.6e-42	T	44047	IPR036397	Ribonuclease H superfamily	GO:0003676
MVIA01000062.1_00018	a5514e4e9f91e06097b8cb8826604191	103	MobiDBLite	mobidb-lite	consensus disorder prediction	1	20	-	T	44047
MVIA01000062.1_00018	a5514e4e9f91e06097b8cb8826604191	103	MobiDBLite	mobidb-lite	consensus disorder prediction	30	67	-	T	44047
NPKR01000012.1_00064	517e28e21ca13445dd80a960523427a7	237	Pfam	PF01656	CobQ/CobB/MinD/ParA nucleotide binding domain	5	190	2.7e-06	T	44047	IPR002586	CobQ/CobB/MinD/ParA nucleotide binding domain
NPKR01000012.1_00064	517e28e21ca13445dd80a960523427a7	237	Gene3D	G3DSA:3.40.50.300		3	232	8.1e-41	T	44047
NPKR01000012.1_00064	517e28e21ca13445dd80a960523427a7	237	SUPERFAMILY	SSF52540		3	229	4.59e-24	T	44047	IPR027417	P-loop containing nucleoside triphosphate hydrolase
NPKR01000012.1_00064	517e28e21ca13445dd80a960523427a7	237	CDD	cd02042	ParAB_family	5	171	2.78419e-17	T	44047
AGJJ02000001.1_00059	cef13a25119923c3e11a3f47ffd4e782	587	MobiDBLite	mobidb-lite	consensus disorder prediction	342	356	-	T	44047
AGJJ02000001.1_00059	cef13a25119923c3e11a3f47ffd4e782	587	Pfam	PF00823	PPE family	130	283	3e-11	T	44047	IPR000030	PPE family
AGJJ02000001.1_00059	cef13a25119923c3e11a3f47ffd4e782	587	MobiDBLite	mobidb-lite	consensus disorder prediction	312	330	-	T	44047
AGJJ02000001.1_00059	cef13a25119923c3e11a3f47ffd4e782	587	MobiDBLite	mobidb-lite	consensus disorder prediction	407	587	-	T	44047
AGJJ02000001.1_00059	cef13a25119923c3e11a3f47ffd4e782	587	MobiDBLite	mobidb-lite	consensus disorder prediction	288	302	-	T	44047
AGJJ02000001.1_00059	cef13a25119923c3e11a3f47ffd4e782	587	SUPERFAMILY	SSF140459		130	294	3.4e-10	T	44047
AGJJ02000001.1_00059	cef13a25119923c3e11a3f47ffd4e782	587	MobiDBLite	mobidb-lite	consensus disorder prediction	282	357	-	T	44047
AGJJ02000001.1_00059	cef13a25119923c3e11a3f47ffd4e782	587	MobiDBLite	mobidb-lite	consensus disorder prediction	537	579	-	T	44047
AGJJ02000001.1_00059	cef13a25119923c3e11a3f47ffd4e782	587	Gene3D	G3DSA:1.20.1260.20		127	299	1.7e-14	T	44047	IPR038332	PPE superfamily
BCSZ01000020.1_00152	7e5b148ae86654eb39a791c64a635e71	295	Pfam	PF13193	AMP-binding enzyme C-terminal domain	199	276	1.3e-21	T	44047	IPR025110	AMP-binding enzyme, C-terminal domain
BCSZ01000020.1_00152	7e5b148ae86654eb39a791c64a635e71	295	Pfam	PF00501	AMP-binding enzyme	6	189	7.9e-40	T	44047	IPR000873	AMP-dependent synthetase/ligase	GO:0003824
BCSZ01000020.1_00152	7e5b148ae86654eb39a791c64a635e71	295	Gene3D	G3DSA:3.40.50.12780		1	181	7.2e-50	T	44047	IPR042099	AMP-dependent synthetase-like superfamily
BCSZ01000020.1_00152	7e5b148ae86654eb39a791c64a635e71	295	Gene3D	G3DSA:3.30.300.30		183	295	1.6e-29	T	44047
BCSZ01000020.1_00152	7e5b148ae86654eb39a791c64a635e71	295	SUPERFAMILY	SSF56801		2	288	9.81e-84	T	44047
BCSZ01000020.1_00152	7e5b148ae86654eb39a791c64a635e71	295	CDD	cd17631	FACL_FadD13-like	1	279	7.0851e-121	T	44047
RXJU01000078.1_00042	2ef8e0b52809185a3323c2745416554d	207	Pfam	PF07799	Protein of unknown function (DUF1643)	28	161	8.2e-32	T	44047	IPR012441	Protein of unknown function DUF1643
QJJU01000023.1_00075	7913ba54a462381b998565c01e174427	222	SUPERFAMILY	SSF46689		31	107	5.99e-19	T	44047	IPR009057	Homeobox-like domain superfamily	GO:0003677
QJJU01000023.1_00075	7913ba54a462381b998565c01e174427	222	PRINTS	PR00455	TetR bacterial regulatory protein HTH signature	35	48	1.4e-10	T	44047	IPR001647	DNA-binding HTH domain, TetR-type	GO:0003677
QJJU01000023.1_00075	7913ba54a462381b998565c01e174427	222	PRINTS	PR00455	TetR bacterial regulatory protein HTH signature	56	79	1.4e-10	T	44047	IPR001647	DNA-binding HTH domain, TetR-type	GO:0003677
QJJU01000023.1_00075	7913ba54a462381b998565c01e174427	222	ProSiteProfiles	PS50977	TetR-type HTH domain profile.	29	89	21.804	T	44047	IPR001647	DNA-binding HTH domain, TetR-type	GO:0003677
QJJU01000023.1_00075	7913ba54a462381b998565c01e174427	222	Pfam	PF00440	Bacterial regulatory proteins, tetR family	35	80	1.6e-14	T	44047	IPR001647	DNA-binding HTH domain, TetR-type	GO:0003677
QJJU01000023.1_00075	7913ba54a462381b998565c01e174427	222	Pfam	PF17932	Tetracyclin repressor-like, C-terminal domain	101	213	1e-22	T	44047	IPR041490	HTH-type transcriptional repressor KstR2, C-terminal
QJJU01000023.1_00075	7913ba54a462381b998565c01e174427	222	SUPERFAMILY	SSF48498		102	213	4.45e-17	T	44047	IPR036271	Tetracyclin repressor-like, C-terminal domain superfamily
QJJU01000023.1_00075	7913ba54a462381b998565c01e174427	222	Gene3D	G3DSA:1.10.357.10		77	216	2.7e-32	T	44047
QJJU01000023.1_00075	7913ba54a462381b998565c01e174427	222	MobiDBLite	mobidb-lite	consensus disorder prediction	1	25	-	T	44047
QJJU01000023.1_00075	7913ba54a462381b998565c01e174427	222	Gene3D	G3DSA:1.10.10.60		5	76	3e-18	T	44047
BCSZ01000020.1_00067	a2889ea90fbc7ebd33144c8f06d2b493	152	CDD	cd03450	NodN	3	152	9.69507e-79	T	44047	IPR039375	Nodulation protein N-like
BCSZ01000020.1_00067	a2889ea90fbc7ebd33144c8f06d2b493	152	Pfam	PF01575	MaoC like domain	11	132	7.4e-24	T	44047	IPR002539	MaoC-like dehydratase domain
BCSZ01000020.1_00067	a2889ea90fbc7ebd33144c8f06d2b493	152	SUPERFAMILY	SSF54637		10	149	8.51e-34	T	44047	IPR029069	HotDog domain superfamily
BCSZ01000020.1_00067	a2889ea90fbc7ebd33144c8f06d2b493	152	Gene3D	G3DSA:3.10.129.10		1	152	1.6e-46	T	44047
CTEF01000009.1_00116	684b63631e801b7476226cfbcd2bf7c4	431	SUPERFAMILY	SSF53474		189	426	3.49e-32	T	44047	IPR029058	Alpha/Beta hydrolase fold
CTEF01000009.1_00116	684b63631e801b7476226cfbcd2bf7c4	431	Pfam	PF00756	Putative esterase	190	423	2.4e-17	T	44047	IPR000801	Putative esterase		Reactome: R-HSA-156590
CTEF01000009.1_00116	684b63631e801b7476226cfbcd2bf7c4	431	Gene3D	G3DSA:3.40.50.1820		187	428	6e-40	T	44047	IPR029058	Alpha/Beta hydrolase fold
LQQA01000012.1_00076	f588c439d7f851f108080a55c24979ba	98	MobiDBLite	mobidb-lite	consensus disorder prediction	57	78	-	T	44047
LN879426.1_00039	9bbfbef574a4c968683a68992d5142d2	204	Pfam	PF13560	Helix-turn-helix domain	37	99	2.2e-08	T	44047
LN879426.1_00039	9bbfbef574a4c968683a68992d5142d2	204	SUPERFAMILY	SSF47413		37	99	4.97e-06	T	44047	IPR010982	Lambda repressor-like, DNA-binding domain superfamily	GO:0003677
LQPP01000078.1_00010	9bbfbef574a4c968683a68992d5142d2	204	Pfam	PF13560	Helix-turn-helix domain	37	99	2.2e-08	T	44047
LQPP01000078.1_00010	9bbfbef574a4c968683a68992d5142d2	204	SUPERFAMILY	SSF47413		37	99	4.97e-06	T	44047	IPR010982	Lambda repressor-like, DNA-binding domain superfamily	GO:0003677
QQBJ01000022.1_00048	5a6f756b96d6eb1fbcb8e0d92f3bf942	74	MobiDBLite	mobidb-lite	consensus disorder prediction	53	74	-	T	44047
ANBP01000025.1_00028	5c248d2574f86b95c38a36c5587ef701	96	MobiDBLite	mobidb-lite	consensus disorder prediction	41	60	-	T	44047
ANBP01000025.1_00028	5c248d2574f86b95c38a36c5587ef701	96	MobiDBLite	mobidb-lite	consensus disorder prediction	29	96	-	T	44047
ANBP01000025.1_00028	5c248d2574f86b95c38a36c5587ef701	96	ProSiteProfiles	PS51257	Prokaryotic membrane lipoprotein lipid attachment site profile.	1	29	5	T	44047
ANBP01000025.1_00028	5c248d2574f86b95c38a36c5587ef701	96	MobiDBLite	mobidb-lite	consensus disorder prediction	71	88	-	T	44047
AGJJ02000001.1_00070	b5a1d561c2cf85079c7fc7d82eb45bd4	1908	Gene3D	G3DSA:3.40.50.150		223	416	2.3e-25	T	44047
AGJJ02000001.1_00070	b5a1d561c2cf85079c7fc7d82eb45bd4	1908	SMART	SM00487		972	1256	0.0024	T	44047	IPR014001	Helicase superfamily 1/2, ATP-binding domain
AGJJ02000001.1_00070	b5a1d561c2cf85079c7fc7d82eb45bd4	1908	CDD	cd18793	SF2_C_SNF	1449	1542	6.27962e-09	T	44047
AGJJ02000001.1_00070	b5a1d561c2cf85079c7fc7d82eb45bd4	1908	SUPERFAMILY	SSF52540		1154	1569	4.35e-21	T	44047	IPR027417	P-loop containing nucleoside triphosphate hydrolase
AGJJ02000001.1_00070	b5a1d561c2cf85079c7fc7d82eb45bd4	1908	Coils	Coil		1776	1796	-	T	44047
AGJJ02000001.1_00070	b5a1d561c2cf85079c7fc7d82eb45bd4	1908	CDD	cd02440	AdoMet_MTases	246	349	0.000186506	T	44047
AGJJ02000001.1_00070	b5a1d561c2cf85079c7fc7d82eb45bd4	1908	Gene3D	G3DSA:3.40.50.300		1437	1566	1e-20	T	44047
AGJJ02000001.1_00070	b5a1d561c2cf85079c7fc7d82eb45bd4	1908	Coils	Coil		1119	1139	-	T	44047
AGJJ02000001.1_00070	b5a1d561c2cf85079c7fc7d82eb45bd4	1908	CDD	cd18011	DEXDc_RapA	976	1034	3.39427e-05	T	44047
AGJJ02000001.1_00070	b5a1d561c2cf85079c7fc7d82eb45bd4	1908	ProSiteProfiles	PS51194	Superfamilies 1 and 2 helicase C-terminal domain profile.	1391	1576	10.26	T	44047	IPR001650	Helicase, C-terminal
AGJJ02000001.1_00070	b5a1d561c2cf85079c7fc7d82eb45bd4	1908	CDD	cd18008	DEXDc_SHPRH-like	1158	1252	0.000685995	T	44047
AGJJ02000001.1_00070	b5a1d561c2cf85079c7fc7d82eb45bd4	1908	MobiDBLite	mobidb-lite	consensus disorder prediction	40	61	-	T	44047
AGJJ02000001.1_00070	b5a1d561c2cf85079c7fc7d82eb45bd4	1908	SUPERFAMILY	SSF53335		210	407	8.29e-30	T	44047	IPR029063	S-adenosyl-L-methionine-dependent methyltransferase
AGJJ02000001.1_00070	b5a1d561c2cf85079c7fc7d82eb45bd4	1908	MobiDBLite	mobidb-lite	consensus disorder prediction	1893	1908	-	T	44047
AGJJ02000001.1_00070	b5a1d561c2cf85079c7fc7d82eb45bd4	1908	SUPERFAMILY	SSF52540		927	1251	6.34e-24	T	44047	IPR027417	P-loop containing nucleoside triphosphate hydrolase
AGJJ02000001.1_00070	b5a1d561c2cf85079c7fc7d82eb45bd4	1908	Coils	Coil		1820	1847	-	T	44047
AGJJ02000001.1_00070	b5a1d561c2cf85079c7fc7d82eb45bd4	1908	MobiDBLite	mobidb-lite	consensus disorder prediction	1	111	-	T	44047
AGJJ02000001.1_00070	b5a1d561c2cf85079c7fc7d82eb45bd4	1908	MobiDBLite	mobidb-lite	consensus disorder prediction	1885	1908	-	T	44047
CYSI01000006.1_00044	6d3f47d323b41a3d1a768baf4b99ac5d	968	MobiDBLite	mobidb-lite	consensus disorder prediction	896	919	-	T	44047
CYSI01000006.1_00044	6d3f47d323b41a3d1a768baf4b99ac5d	968	Pfam	PF12846	AAA-like domain	586	885	3.7e-19	T	44047
CYSI01000006.1_00044	6d3f47d323b41a3d1a768baf4b99ac5d	968	Gene3D	G3DSA:3.40.50.300		761	876	1.8e-06	T	44047
CYSI01000006.1_00044	6d3f47d323b41a3d1a768baf4b99ac5d	968	SUPERFAMILY	SSF52540		549	873	1e-15	T	44047	IPR027417	P-loop containing nucleoside triphosphate hydrolase
ANBS01000014.1_00024	6d3f47d323b41a3d1a768baf4b99ac5d	968	MobiDBLite	mobidb-lite	consensus disorder prediction	896	919	-	T	44047
ANBS01000014.1_00024	6d3f47d323b41a3d1a768baf4b99ac5d	968	Pfam	PF12846	AAA-like domain	586	885	3.7e-19	T	44047
ANBS01000014.1_00024	6d3f47d323b41a3d1a768baf4b99ac5d	968	Gene3D	G3DSA:3.40.50.300		761	876	1.8e-06	T	44047
ANBS01000014.1_00024	6d3f47d323b41a3d1a768baf4b99ac5d	968	SUPERFAMILY	SSF52540		549	873	1e-15	T	44047	IPR027417	P-loop containing nucleoside triphosphate hydrolase
LQIH01000013.1_00099	8c801c4f67b193841f8c22c1c371e9b7	256	SMART	SM00382		31	213	1.8e-18	T	44047	IPR003593	AAA+ ATPase domain
LQIH01000013.1_00099	8c801c4f67b193841f8c22c1c371e9b7	256	ProSiteProfiles	PS50893	ATP-binding cassette, ABC transporter-type domain profile.	6	235	24.99	T	44047	IPR003439	ABC transporter-like	GO:0005524|GO:0016887
LQIH01000013.1_00099	8c801c4f67b193841f8c22c1c371e9b7	256	SUPERFAMILY	SSF52540		8	220	1.32e-68	T	44047	IPR027417	P-loop containing nucleoside triphosphate hydrolase
LQIH01000013.1_00099	8c801c4f67b193841f8c22c1c371e9b7	256	ProSitePatterns	PS00211	ABC transporters family signature.	135	149	-	T	44047	IPR017871	ABC transporter, conserved site	GO:0005524|GO:0016887
LQIH01000013.1_00099	8c801c4f67b193841f8c22c1c371e9b7	256	Pfam	PF00005	ABC transporter	22	162	7.3e-32	T	44047	IPR003439	ABC transporter-like	GO:0005524|GO:0016887
LQIH01000013.1_00099	8c801c4f67b193841f8c22c1c371e9b7	256	Gene3D	G3DSA:3.40.50.300		6	245	6.1e-65	T	44047
LQIH01000013.1_00099	8c801c4f67b193841f8c22c1c371e9b7	256	CDD	cd03293	ABC_NrtD_SsuB_transporters	6	222	8.28882e-112	T	44047
LQIH01000013.1_00020	8c801c4f67b193841f8c22c1c371e9b7	256	SMART	SM00382		31	213	1.8e-18	T	44047	IPR003593	AAA+ ATPase domain
LQIH01000013.1_00020	8c801c4f67b193841f8c22c1c371e9b7	256	ProSiteProfiles	PS50893	ATP-binding cassette, ABC transporter-type domain profile.	6	235	24.99	T	44047	IPR003439	ABC transporter-like	GO:0005524|GO:0016887
LQIH01000013.1_00020	8c801c4f67b193841f8c22c1c371e9b7	256	SUPERFAMILY	SSF52540		8	220	1.32e-68	T	44047	IPR027417	P-loop containing nucleoside triphosphate hydrolase
LQIH01000013.1_00020	8c801c4f67b193841f8c22c1c371e9b7	256	ProSitePatterns	PS00211	ABC transporters family signature.	135	149	-	T	44047	IPR017871	ABC transporter, conserved site	GO:0005524|GO:0016887
LQIH01000013.1_00020	8c801c4f67b193841f8c22c1c371e9b7	256	Pfam	PF00005	ABC transporter	22	162	7.3e-32	T	44047	IPR003439	ABC transporter-like	GO:0005524|GO:0016887
LQIH01000013.1_00020	8c801c4f67b193841f8c22c1c371e9b7	256	Gene3D	G3DSA:3.40.50.300		6	245	6.1e-65	T	44047
LQIH01000013.1_00020	8c801c4f67b193841f8c22c1c371e9b7	256	CDD	cd03293	ABC_NrtD_SsuB_transporters	6	222	8.28882e-112	T	44047
BCQY01000012.1_00158	5b83839db82128e0ffda65eca296b698	298	Pfam	PF01243	Pyridoxamine 5'-phosphate oxidase	181	267	1.9e-10	T	44047	IPR011576	Pyridoxamine 5'-phosphate oxidase, putative		Reactome: R-HSA-964975
BCQY01000012.1_00158	5b83839db82128e0ffda65eca296b698	298	Pfam	PF01243	Pyridoxamine 5'-phosphate oxidase	43	126	5.3e-05	T	44047	IPR011576	Pyridoxamine 5'-phosphate oxidase, putative		Reactome: R-HSA-964975
BCQY01000012.1_00158	5b83839db82128e0ffda65eca296b698	298	Gene3D	G3DSA:2.30.110.10		169	293	3.9e-13	T	44047	IPR012349	FMN-binding split barrel	GO:0048037
BCQY01000012.1_00158	5b83839db82128e0ffda65eca296b698	298	SUPERFAMILY	SSF50475		177	271	3.62e-09	T	44047
JYNL01000009.1_00168	5b83839db82128e0ffda65eca296b698	298	Pfam	PF01243	Pyridoxamine 5'-phosphate oxidase	181	267	1.9e-10	T	44047	IPR011576	Pyridoxamine 5'-phosphate oxidase, putative		Reactome: R-HSA-964975
JYNL01000009.1_00168	5b83839db82128e0ffda65eca296b698	298	Pfam	PF01243	Pyridoxamine 5'-phosphate oxidase	43	126	5.3e-05	T	44047	IPR011576	Pyridoxamine 5'-phosphate oxidase, putative		Reactome: R-HSA-964975
JYNL01000009.1_00168	5b83839db82128e0ffda65eca296b698	298	Gene3D	G3DSA:2.30.110.10		169	293	3.9e-13	T	44047	IPR012349	FMN-binding split barrel	GO:0048037
JYNL01000009.1_00168	5b83839db82128e0ffda65eca296b698	298	SUPERFAMILY	SSF50475		177	271	3.62e-09	T	44047
JROA01000002.1_00077	c39a75bad18ecd749a5a47a3e5f33f39	212	Pfam	PF03713	Domain of unknown function (DUF305)	58	210	2.8e-29	T	44047	IPR005183	Domain of unknown function DUF305
JROA01000002.1_00077	c39a75bad18ecd749a5a47a3e5f33f39	212	ProSiteProfiles	PS51257	Prokaryotic membrane lipoprotein lipid attachment site profile.	1	31	6	T	44047
JROA01000002.1_00077	c39a75bad18ecd749a5a47a3e5f33f39	212	Gene3D	G3DSA:1.20.1260.10		47	211	2.4e-25	T	44047	IPR012347	Ferritin-like
LT546210.1_00072	0970dc86b0672f8721f8615915127b79	66	MobiDBLite	mobidb-lite	consensus disorder prediction	1	24	-	T	44047
LT546210.1_00072	0970dc86b0672f8721f8615915127b79	66	Gene3D	G3DSA:1.20.5.780		18	66	6.3e-05	T	44047
LT546210.1_00072	0970dc86b0672f8721f8615915127b79	66	SUPERFAMILY	SSF47598		22	65	6.23e-06	T	44047	IPR010985	Ribbon-helix-helix	GO:0006355
LT546210.1_00072	0970dc86b0672f8721f8615915127b79	66	Pfam	PF08681	Protein of unknown function (DUF1778)	24	65	3e-06	T	44047	IPR014795	Vibrio phage ICP1, Orf50
CTEF01000009.1_00078	516fb01a8bc28b61a9bbf67d15d5597e	95	MobiDBLite	mobidb-lite	consensus disorder prediction	61	95	-	T	44047
BCSZ01000020.1_00055	839e6bead124015f158e6055188ebdf1	504	Pfam	PF00501	AMP-binding enzyme	19	403	1.1e-63	T	44047	IPR000873	AMP-dependent synthetase/ligase	GO:0003824
BCSZ01000020.1_00055	839e6bead124015f158e6055188ebdf1	504	CDD	cd05903	CHC_CoA_lg	38	495	1.00917e-100	T	44047
BCSZ01000020.1_00055	839e6bead124015f158e6055188ebdf1	504	Gene3D	G3DSA:3.40.50.12780		11	400	1.1e-75	T	44047	IPR042099	AMP-dependent synthetase-like superfamily
BCSZ01000020.1_00055	839e6bead124015f158e6055188ebdf1	504	ProSitePatterns	PS00455	Putative AMP-binding domain signature.	163	174	-	T	44047	IPR020845	AMP-binding, conserved site
BCSZ01000020.1_00055	839e6bead124015f158e6055188ebdf1	504	Gene3D	G3DSA:3.30.300.310		401	502	4.9e-26	T	44047
BCSZ01000020.1_00055	839e6bead124015f158e6055188ebdf1	504	SUPERFAMILY	SSF56801		13	501	7.98e-111	T	44047
BCSZ01000020.1_00055	839e6bead124015f158e6055188ebdf1	504	Pfam	PF13193	AMP-binding enzyme C-terminal domain	412	489	7.8e-13	T	44047	IPR025110	AMP-binding enzyme, C-terminal domain
MZMR01000023.1_00025	11b7e8b2c0f862cc5c84ad60ba8da3b9	310	MobiDBLite	mobidb-lite	consensus disorder prediction	1	40	-	T	44047
MZMR01000023.1_00025	11b7e8b2c0f862cc5c84ad60ba8da3b9	310	Pfam	PF08281	Sigma-70, region 4	250	297	1.6e-06	T	44047	IPR013249	RNA polymerase sigma factor 70, region 4 type 2	GO:0003677|GO:0003700|GO:0006352|GO:0006355|GO:0016987
MZMR01000023.1_00025	11b7e8b2c0f862cc5c84ad60ba8da3b9	310	Gene3D	G3DSA:1.10.10.10		250	304	1.2e-07	T	44047	IPR036388	Winged helix-like DNA-binding domain superfamily
MZMR01000023.1_00025	11b7e8b2c0f862cc5c84ad60ba8da3b9	310	SUPERFAMILY	SSF46894		239	297	2.3e-06	T	44047	IPR016032	Signal transduction response regulator, C-terminal effector	GO:0003677|GO:0006355
MZMR01000023.1_00025	11b7e8b2c0f862cc5c84ad60ba8da3b9	310	MobiDBLite	mobidb-lite	consensus disorder prediction	23	38	-	T	44047
VTGZ01000002.1_00025	11b7e8b2c0f862cc5c84ad60ba8da3b9	310	MobiDBLite	mobidb-lite	consensus disorder prediction	1	40	-	T	44047
VTGZ01000002.1_00025	11b7e8b2c0f862cc5c84ad60ba8da3b9	310	Pfam	PF08281	Sigma-70, region 4	250	297	1.6e-06	T	44047	IPR013249	RNA polymerase sigma factor 70, region 4 type 2	GO:0003677|GO:0003700|GO:0006352|GO:0006355|GO:0016987
VTGZ01000002.1_00025	11b7e8b2c0f862cc5c84ad60ba8da3b9	310	Gene3D	G3DSA:1.10.10.10		250	304	1.2e-07	T	44047	IPR036388	Winged helix-like DNA-binding domain superfamily
VTGZ01000002.1_00025	11b7e8b2c0f862cc5c84ad60ba8da3b9	310	SUPERFAMILY	SSF46894		239	297	2.3e-06	T	44047	IPR016032	Signal transduction response regulator, C-terminal effector	GO:0003677|GO:0006355
VTGZ01000002.1_00025	11b7e8b2c0f862cc5c84ad60ba8da3b9	310	MobiDBLite	mobidb-lite	consensus disorder prediction	23	38	-	T	44047
VTGW01000011.1_00003	11b7e8b2c0f862cc5c84ad60ba8da3b9	310	MobiDBLite	mobidb-lite	consensus disorder prediction	1	40	-	T	44047
VTGW01000011.1_00003	11b7e8b2c0f862cc5c84ad60ba8da3b9	310	Pfam	PF08281	Sigma-70, region 4	250	297	1.6e-06	T	44047	IPR013249	RNA polymerase sigma factor 70, region 4 type 2	GO:0003677|GO:0003700|GO:0006352|GO:0006355|GO:0016987
VTGW01000011.1_00003	11b7e8b2c0f862cc5c84ad60ba8da3b9	310	Gene3D	G3DSA:1.10.10.10		250	304	1.2e-07	T	44047	IPR036388	Winged helix-like DNA-binding domain superfamily
VTGW01000011.1_00003	11b7e8b2c0f862cc5c84ad60ba8da3b9	310	SUPERFAMILY	SSF46894		239	297	2.3e-06	T	44047	IPR016032	Signal transduction response regulator, C-terminal effector	GO:0003677|GO:0006355
VTGW01000011.1_00003	11b7e8b2c0f862cc5c84ad60ba8da3b9	310	MobiDBLite	mobidb-lite	consensus disorder prediction	23	38	-	T	44047
VTHH01000019.1_00003	11b7e8b2c0f862cc5c84ad60ba8da3b9	310	MobiDBLite	mobidb-lite	consensus disorder prediction	1	40	-	T	44047
VTHH01000019.1_00003	11b7e8b2c0f862cc5c84ad60ba8da3b9	310	Pfam	PF08281	Sigma-70, region 4	250	297	1.6e-06	T	44047	IPR013249	RNA polymerase sigma factor 70, region 4 type 2	GO:0003677|GO:0003700|GO:0006352|GO:0006355|GO:0016987
VTHH01000019.1_00003	11b7e8b2c0f862cc5c84ad60ba8da3b9	310	Gene3D	G3DSA:1.10.10.10		250	304	1.2e-07	T	44047	IPR036388	Winged helix-like DNA-binding domain superfamily
VTHH01000019.1_00003	11b7e8b2c0f862cc5c84ad60ba8da3b9	310	SUPERFAMILY	SSF46894		239	297	2.3e-06	T	44047	IPR016032	Signal transduction response regulator, C-terminal effector	GO:0003677|GO:0006355
VTHH01000019.1_00003	11b7e8b2c0f862cc5c84ad60ba8da3b9	310	MobiDBLite	mobidb-lite	consensus disorder prediction	23	38	-	T	44047
VTHI01000024.1_00003	11b7e8b2c0f862cc5c84ad60ba8da3b9	310	MobiDBLite	mobidb-lite	consensus disorder prediction	1	40	-	T	44047
VTHI01000024.1_00003	11b7e8b2c0f862cc5c84ad60ba8da3b9	310	Pfam	PF08281	Sigma-70, region 4	250	297	1.6e-06	T	44047	IPR013249	RNA polymerase sigma factor 70, region 4 type 2	GO:0003677|GO:0003700|GO:0006352|GO:0006355|GO:0016987
VTHI01000024.1_00003	11b7e8b2c0f862cc5c84ad60ba8da3b9	310	Gene3D	G3DSA:1.10.10.10		250	304	1.2e-07	T	44047	IPR036388	Winged helix-like DNA-binding domain superfamily
VTHI01000024.1_00003	11b7e8b2c0f862cc5c84ad60ba8da3b9	310	SUPERFAMILY	SSF46894		239	297	2.3e-06	T	44047	IPR016032	Signal transduction response regulator, C-terminal effector	GO:0003677|GO:0006355
VTHI01000024.1_00003	11b7e8b2c0f862cc5c84ad60ba8da3b9	310	MobiDBLite	mobidb-lite	consensus disorder prediction	23	38	-	T	44047
VTHG01000021.1_00025	11b7e8b2c0f862cc5c84ad60ba8da3b9	310	MobiDBLite	mobidb-lite	consensus disorder prediction	1	40	-	T	44047
VTHG01000021.1_00025	11b7e8b2c0f862cc5c84ad60ba8da3b9	310	Pfam	PF08281	Sigma-70, region 4	250	297	1.6e-06	T	44047	IPR013249	RNA polymerase sigma factor 70, region 4 type 2	GO:0003677|GO:0003700|GO:0006352|GO:0006355|GO:0016987
VTHG01000021.1_00025	11b7e8b2c0f862cc5c84ad60ba8da3b9	310	Gene3D	G3DSA:1.10.10.10		250	304	1.2e-07	T	44047	IPR036388	Winged helix-like DNA-binding domain superfamily
VTHG01000021.1_00025	11b7e8b2c0f862cc5c84ad60ba8da3b9	310	SUPERFAMILY	SSF46894		239	297	2.3e-06	T	44047	IPR016032	Signal transduction response regulator, C-terminal effector	GO:0003677|GO:0006355
VTHG01000021.1_00025	11b7e8b2c0f862cc5c84ad60ba8da3b9	310	MobiDBLite	mobidb-lite	consensus disorder prediction	23	38	-	T	44047
VTGV01000046.1_00003	11b7e8b2c0f862cc5c84ad60ba8da3b9	310	MobiDBLite	mobidb-lite	consensus disorder prediction	1	40	-	T	44047
VTGV01000046.1_00003	11b7e8b2c0f862cc5c84ad60ba8da3b9	310	Pfam	PF08281	Sigma-70, region 4	250	297	1.6e-06	T	44047	IPR013249	RNA polymerase sigma factor 70, region 4 type 2	GO:0003677|GO:0003700|GO:0006352|GO:0006355|GO:0016987
VTGV01000046.1_00003	11b7e8b2c0f862cc5c84ad60ba8da3b9	310	Gene3D	G3DSA:1.10.10.10		250	304	1.2e-07	T	44047	IPR036388	Winged helix-like DNA-binding domain superfamily
VTGV01000046.1_00003	11b7e8b2c0f862cc5c84ad60ba8da3b9	310	SUPERFAMILY	SSF46894		239	297	2.3e-06	T	44047	IPR016032	Signal transduction response regulator, C-terminal effector	GO:0003677|GO:0006355
VTGV01000046.1_00003	11b7e8b2c0f862cc5c84ad60ba8da3b9	310	MobiDBLite	mobidb-lite	consensus disorder prediction	23	38	-	T	44047
PDCP01000131.1_00011	a7b21d06ab559b451aac8a094a83a447	618	MobiDBLite	mobidb-lite	consensus disorder prediction	101	136	-	T	44047
BCTA01000038.1_00153	e75076c7bdf866d8939b82ddd4505320	390	Gene3D	G3DSA:1.10.443.10		178	363	3.4e-31	T	44047	IPR013762	Integrase-like, catalytic domain superfamily	GO:0003677|GO:0006310|GO:0015074
BCTA01000038.1_00153	e75076c7bdf866d8939b82ddd4505320	390	SUPERFAMILY	SSF56349		30	354	9.12e-33	T	44047	IPR011010	DNA breaking-rejoining enzyme, catalytic core	GO:0003677
BCTA01000038.1_00153	e75076c7bdf866d8939b82ddd4505320	390	Gene3D	G3DSA:1.10.150.130		28	146	2.3e-13	T	44047	IPR010998	Integrase/recombinase, N-terminal
BCTA01000038.1_00153	e75076c7bdf866d8939b82ddd4505320	390	ProSiteProfiles	PS51898	Tyrosine recombinase domain profile.	182	359	30.031	T	44047
BCTA01000038.1_00153	e75076c7bdf866d8939b82ddd4505320	390	ProSiteProfiles	PS51900	Core-binding (CB) domain profile.	22	135	12.949	T	44047
BCTA01000038.1_00153	e75076c7bdf866d8939b82ddd4505320	390	Pfam	PF00589	Phage integrase family	193	348	4.6e-17	T	44047	IPR002104	Integrase, catalytic domain	GO:0003677|GO:0006310|GO:0015074
BCTA01000038.1_00153	e75076c7bdf866d8939b82ddd4505320	390	CDD	cd00397	DNA_BRE_C	197	347	2.16468e-25	T	44047
BCTA01000038.1_00153	e75076c7bdf866d8939b82ddd4505320	390	Pfam	PF02899	Phage integrase, N-terminal SAM-like domain	30	85	6.8e-09	T	44047	IPR004107	Integrase, SAM-like, N-terminal	GO:0003677|GO:0015074
AGJJ02000001.1_00083	015bb66304e7dea706bb03fe1a4fdb37	292	MobiDBLite	mobidb-lite	consensus disorder prediction	267	283	-	T	44047
AGJJ02000001.1_00083	015bb66304e7dea706bb03fe1a4fdb37	292	SUPERFAMILY	SSF81982		31	154	4.32e-42	T	44047
AGJJ02000001.1_00083	015bb66304e7dea706bb03fe1a4fdb37	292	Gene3D	G3DSA:2.60.40.1240		28	155	2.2e-45	T	44047	IPR029050	Immunoprotective extracellular, immunoglobulin-like domain superfamily
AGJJ02000001.1_00083	015bb66304e7dea706bb03fe1a4fdb37	292	Pfam	PF09167	Domain of unknown function (DUF1942)	32	153	1.3e-45	T	44047	IPR015250	MPT63-like	GO:0005615
AGJJ02000001.1_00083	015bb66304e7dea706bb03fe1a4fdb37	292	MobiDBLite	mobidb-lite	consensus disorder prediction	166	180	-	T	44047
AGJJ02000001.1_00083	015bb66304e7dea706bb03fe1a4fdb37	292	MobiDBLite	mobidb-lite	consensus disorder prediction	198	292	-	T	44047
AGJJ02000001.1_00083	015bb66304e7dea706bb03fe1a4fdb37	292	MobiDBLite	mobidb-lite	consensus disorder prediction	154	183	-	T	44047
AGJJ02000001.1_00083	015bb66304e7dea706bb03fe1a4fdb37	292	MobiDBLite	mobidb-lite	consensus disorder prediction	209	240	-	T	44047
JYNU01000012.1_00027	daeb08e02de45baaa1cd463ec58aa780	582	CDD	cd01948	EAL	324	562	1.03268e-99	T	44047	IPR001633	EAL domain
JYNU01000012.1_00027	daeb08e02de45baaa1cd463ec58aa780	582	ProSiteProfiles	PS50883	EAL domain profile.	318	571	70.391	T	44047	IPR001633	EAL domain
JYNU01000012.1_00027	daeb08e02de45baaa1cd463ec58aa780	582	SUPERFAMILY	SSF141868		324	570	3.4e-80	T	44047	IPR035919	EAL domain superfamily
JYNU01000012.1_00027	daeb08e02de45baaa1cd463ec58aa780	582	Pfam	PF00563	EAL domain	324	557	2.5e-66	T	44047	IPR001633	EAL domain
JYNU01000012.1_00027	daeb08e02de45baaa1cd463ec58aa780	582	SMART	SM00052		321	562	1.1e-89	T	44047	IPR001633	EAL domain
JYNU01000012.1_00027	daeb08e02de45baaa1cd463ec58aa780	582	Gene3D	G3DSA:3.20.20.450		322	581	4e-88	T	44047	IPR035919	EAL domain superfamily
LK021346.1_00008	f76d073e453bbdb303c415f6559db045	132	Pfam	PF03928	Haem-degrading	5	129	2e-33	T	44047	IPR005624	Haem-degrading
LK021346.1_00008	f76d073e453bbdb303c415f6559db045	132	SUPERFAMILY	SSF143744		2	132	1.27e-39	T	44047	IPR038084	GlcG-like domain superfamily
LK021346.1_00008	f76d073e453bbdb303c415f6559db045	132	Gene3D	G3DSA:3.30.450.150		1	132	5.4e-49	T	44047	IPR038084	GlcG-like domain superfamily
LK021346.1_00015	f76d073e453bbdb303c415f6559db045	132	Pfam	PF03928	Haem-degrading	5	129	2e-33	T	44047	IPR005624	Haem-degrading
LK021346.1_00015	f76d073e453bbdb303c415f6559db045	132	SUPERFAMILY	SSF143744		2	132	1.27e-39	T	44047	IPR038084	GlcG-like domain superfamily
LK021346.1_00015	f76d073e453bbdb303c415f6559db045	132	Gene3D	G3DSA:3.30.450.150		1	132	5.4e-49	T	44047	IPR038084	GlcG-like domain superfamily
LQQA01000012.1_00042	daaf4391935047f4168fa30e585adefa	80	MobiDBLite	mobidb-lite	consensus disorder prediction	51	80	-	T	44047
AGIQ01000010.1_00039	f9b37c78a433718d065cab59d1bc99f3	651	Gene3D	G3DSA:3.40.50.150		14	228	1.8e-31	T	44047
AGIQ01000010.1_00039	f9b37c78a433718d065cab59d1bc99f3	651	Pfam	PF00145	C-5 cytosine-specific DNA methylase	24	112	2.2e-10	T	44047	IPR001525	C-5 cytosine methyltransferase	GO:0008168
AGIQ01000010.1_00039	f9b37c78a433718d065cab59d1bc99f3	651	Pfam	PF00145	C-5 cytosine-specific DNA methylase	178	217	6.8e-07	T	44047	IPR001525	C-5 cytosine methyltransferase	GO:0008168
AGIQ01000010.1_00039	f9b37c78a433718d065cab59d1bc99f3	651	PRINTS	PR00105	Cytosine-specific DNA methyltransferase signature	205	218	5.7e-07	T	44047	IPR001525	C-5 cytosine methyltransferase	GO:0008168
AGIQ01000010.1_00039	f9b37c78a433718d065cab59d1bc99f3	651	PRINTS	PR00105	Cytosine-specific DNA methyltransferase signature	149	163	5.7e-07	T	44047	IPR001525	C-5 cytosine methyltransferase	GO:0008168
AGIQ01000010.1_00039	f9b37c78a433718d065cab59d1bc99f3	651	PRINTS	PR00105	Cytosine-specific DNA methyltransferase signature	22	38	5.7e-07	T	44047	IPR001525	C-5 cytosine methyltransferase	GO:0008168
AGIQ01000010.1_00039	f9b37c78a433718d065cab59d1bc99f3	651	SUPERFAMILY	SSF53335		15	646	5.54e-47	T	44047	IPR029063	S-adenosyl-L-methionine-dependent methyltransferase
JROA01000002.1_00194	9489255cb11fd8a341195bd79057cb85	506	SUPERFAMILY	SSF52540		258	471	4.15e-22	T	44047	IPR027417	P-loop containing nucleoside triphosphate hydrolase
JROA01000002.1_00194	9489255cb11fd8a341195bd79057cb85	506	MobiDBLite	mobidb-lite	consensus disorder prediction	1	173	-	T	44047
JROA01000002.1_00194	9489255cb11fd8a341195bd79057cb85	506	CDD	cd05387	BY-kinase	269	436	3.38787e-06	T	44047
JROA01000002.1_00194	9489255cb11fd8a341195bd79057cb85	506	MobiDBLite	mobidb-lite	consensus disorder prediction	9	25	-	T	44047
JROA01000002.1_00194	9489255cb11fd8a341195bd79057cb85	506	MobiDBLite	mobidb-lite	consensus disorder prediction	80	102	-	T	44047
JROA01000002.1_00194	9489255cb11fd8a341195bd79057cb85	506	Gene3D	G3DSA:3.40.50.300		257	484	3.7e-28	T	44047
CYSI01000006.1_00088	a6d5ccb6bc91b6803e559cd6fe536da6	210	Pfam	PF05869	DNA N-6-adenine-methyltransferase (Dam)	25	146	2.4e-11	T	44047	IPR008593	DNA N-6-adenine-methyltransferase	GO:0003677|GO:0009007|GO:0032775
CYSI01000006.1_00088	a6d5ccb6bc91b6803e559cd6fe536da6	210	MobiDBLite	mobidb-lite	consensus disorder prediction	175	210	-	T	44047
CYSI01000006.1_00088	a6d5ccb6bc91b6803e559cd6fe536da6	210	MobiDBLite	mobidb-lite	consensus disorder prediction	1	22	-	T	44047
CYSI01000006.1_00088	a6d5ccb6bc91b6803e559cd6fe536da6	210	MobiDBLite	mobidb-lite	consensus disorder prediction	175	201	-	T	44047
LQOJ01000025.1_00025	f1c5b6e20641e17f47e71470dc4bf623	280	Pfam	PF14011	EspG family	10	258	2.7e-53	T	44047	IPR025734	EspG family
LQOJ01000025.1_00030	f1c5b6e20641e17f47e71470dc4bf623	280	Pfam	PF14011	EspG family	10	258	2.7e-53	T	44047	IPR025734	EspG family
MVIM01000020.1_00020	307def3a44a0eec05371287acf55ac90	365	CDD	cd01094	Alkanesulfonate_monoxygenase	1	243	2.21646e-94	T	44047
MVIM01000020.1_00020	307def3a44a0eec05371287acf55ac90	365	TIGRFAM	TIGR03565	alk_sulf_monoox: alkanesulfonate monooxygenase, FMNH(2)-dependent	2	347	6.5e-159	T	44047	IPR019911	Alkanesulphonate monooxygenase, FMN-dependent	GO:0008726|GO:0055114
MVIM01000020.1_00020	307def3a44a0eec05371287acf55ac90	365	Pfam	PF00296	Luciferase-like monooxygenase	1	323	1.4e-73	T	44047	IPR011251	Luciferase-like domain	GO:0016705|GO:0055114
MVIM01000020.1_00020	307def3a44a0eec05371287acf55ac90	365	SUPERFAMILY	SSF51679		1	347	1.23e-86	T	44047	IPR036661	Luciferase-like domain superfamily	GO:0016705|GO:0055114
MVIM01000020.1_00020	307def3a44a0eec05371287acf55ac90	365	Gene3D	G3DSA:3.20.20.30		1	357	1.1e-130	T	44047	IPR036661	Luciferase-like domain superfamily	GO:0016705|GO:0055114
LAUZ02000072.1_00008	0debf12c7aa198cf067528fc71b04d93	208	Gene3D	G3DSA:3.40.50.620		2	207	9e-32	T	44047	IPR014729	Rossmann-like alpha/beta/alpha sandwich fold
LAUZ02000072.1_00008	0debf12c7aa198cf067528fc71b04d93	208	SUPERFAMILY	SSF52402		4	202	1.15e-25	T	44047
LAUZ02000072.1_00008	0debf12c7aa198cf067528fc71b04d93	208	Pfam	PF06508	Queuosine biosynthesis protein QueC	6	203	3.5e-23	T	44047	IPR018317	Queuosine biosynthesis protein QueC
AGIQ01000010.1_00048	c71492fa422c210723611d5cde40b850	290	SUPERFAMILY	SSF52402		27	214	1.91e-15	T	44047
AGIQ01000010.1_00048	c71492fa422c210723611d5cde40b850	290	Gene3D	G3DSA:3.40.50.620		13	233	1.5e-37	T	44047	IPR014729	Rossmann-like alpha/beta/alpha sandwich fold
AGIQ01000010.1_00048	c71492fa422c210723611d5cde40b850	290	Pfam	PF01507	Phosphoadenosine phosphosulfate reductase family	26	226	5.6e-11	T	44047	IPR002500	Phosphoadenosine phosphosulphate reductase	GO:0003824	Reactome: R-HSA-196843
VTHH01000013.1_00107	fd685f75bbcb6489596a1d7cadb7cbe3	865	Pfam	PF12846	AAA-like domain	476	780	3.4e-15	T	44047
[truncated: 27,901 more rows]

[truncated: 5 more sheets: Table S11, Table S12, Table S13, Table S14, Table S15]
